# Supplementary material for: Effects of maize organ-specific drought stress response on yields from transcriptome analysis
Source: BMC Plant Biol. 2019 Aug 1;19:335. doi: 10.1186/s12870-019-1941-5 (PMC6676540; doi:10.1186/s12870-019-1941-5)
Supplement: Supplementary file 2 — Table S3 Key differentially expressed genes involved in the ear at the V9 stage and the kernel and leaf at the 5DAP stage subjected to drought stress. Table S4 Key differentially expressed genes involved in ears at the V9 stage subjected to drought stress. Table S5 Key differentially expressed genes involved in carbohydrate metabolism and plant hormone signaling in kernels at the 5DAP stage subjected to drought stress. Table S6 Key differentially expressed genes involved in the kernel at the 5DAP stage subject to drought stress. Table S7 Key differentially expressed genes involved in the ear leaf at the 5DAP stage subjected to drought stress. Table S8 Primer sequence used in this paper. (XLSX 139 kb) [file 12870_2019_1941_MOESM2_ESM.xlsx]

## Sheet: Table S3
Table S3 Key differentially expressed genes involved in the ear at the V9 stage and the kernel and leaf at the 5DAP stage subjected to drought stress
GeneID	Ear log2(D/N)	Kernel log2(D/N)	Ear leaf log2(D/N)	Ear fold change (ratio D/N)	Kernel fold change (ratio D/N)	Ear leaf fold change (ratio D/N)	Best-hit-A.th	Arabi-symbol	Annotation
Abscisic acid sythesis and signaling
GRMZM2G382534	2.275	1.317	5.406	4.83998	2.49147	42.4002	AT4G25700.1	BETA-OHASE 1	beta-hydroxylase 1
GRMZM2G014392	2.114	2.097	1.837	4.3289	4.27819	3.57266	AT1G78390.1	NCED9	nine-cis-epoxycarotenoid dioxygenase 9
GRMZM2G018070	1.18	3.969	2.618	2.26577	15.6599	6.13898	AT2G04240.2	XERICO	RING/U-box superfamily protein
GRMZM2G308615	3.522	3.485	3.288	11.4876	11.1967	9.76757	AT1G07430.1	HAI2	highly ABA-induced PP2C gene 2
GRMZM2G082487	2.092	3.842	2.588	4.26339	14.3403	6.01265	AT2G29380.1	HAI3	highly ABA-induced PP2C gene 3
GRMZM2G300125	1.781	2.895	3.342	3.43664	7.43844	10.1401	AT2G29380.1	HAI3	highly ABA-induced PP2C gene 3
GRMZM2G177386	2.093	4.015	2.539	4.26634	16.1672	5.81186	AT1G72770.1	HAB1	homology to ABI1
GRMZM2G001243	1.986	3.525	3.197	3.96137	11.5115	9.1705	AT1G72770.2	HAB1	homology to ABI1
GRMZM5G818101	1.794	1.968	4.464	3.46775	3.91225	22.0698	AT1G72770.1	HAB1	homology to ABI1
GRMZM2G134628	1.473	2.228	1.817	2.77599	4.68484	3.52348	AT1G17550.1	HAB2	homology to ABI2
GRMZM2G159811	4.979	4.477	1.894	31.5376	22.2695	3.71664	AT5G51760.1	AHG1	ABA-HYPERSENSITIVE GERMINATION 1, AHG1
GRMZM5G831577	2.308	2.454	2.226	4.95196	5.47933	4.67835	AT3G29575.1	AFP3	ABI five binding protein 3
GRMZM2G437575	1.639	2.435	2.447	3.1145	5.40764	5.45281	AT4G26080.1	ABI1,AtABI1	Protein phosphatase 2C family protein
GRMZM2G479760	3.064	2.76	1.253	8.36288	6.77396	2.38337	AT1G45249.2	ABF2,AREB1	abscisic acid responsive elements-binding factor 2
GRMZM2G389301	3.756	4.822	2.786	13.5104	28.2857	6.89715	AT3G63060.1	EDL3	EID1-like 3
GRMZM2G073324	3.286	1.293	3.397	9.75404	2.45037	10.5341	AT3G63060.1	EDL3	EID1-like 3
GRMZM2G106622	4.779	5.107	2.961	27.4551	34.4636	7.78663	AT5G13200.1		GRAM domain family protein
GRMZM2G323024	1.898	-1.274	-2.602	3.72696	0.413512	0.16471	AT5G13630.1	ABAR,CCH	Mg-protoporphyrin IX chelatase, putative (CHLH)
Ethylene and gibberellin sythesis and signaling
GRMZM2G054123	1.551	-1.817	3.124	2.9302	0.283811	8.71802	AT3G17390.1	MTO3,SAMS3	S-adenosylmethionine synthetase family protein
GRMZM2G049349	3.539	6.084	2.007	11.6237	67.837	4.01946	AT1G17870.1	ATEGY3,EGY3	ethylene-dependent gravitropism-deficient and yellow-green-like 3
GRMZM2G061487	2.369	2.28	1.428	5.16583	4.85678	2.69073	AT1G78080.1	RAP2.4	related to AP2 4
GRMZM2G055204	1.579	1.143	-1.67	2.98763	2.2084	0.314253	AT1G78080.1	RAP2.4	related to AP2 4
GRMZM2G418160	3.605	3.379	3.977	12.1678	10.4035	15.7469	AT5G45160.1		Root hair defective 3 GTP-binding protein (RHD3)
GRMZM2G173630	1.81	3.336	1.643	3.50642	10.098	3.12315	AT5G27320.1	ATGID1C	GA receptor ortholog of the rice GA receptor gene (OsGID1)
GRMZM2G150688	1.395	2.719	2.401	2.62989	6.58416	5.28169	AT1G10588.1		Gibberellin-regulated family protein
Carbohydrate metabolism
GRMZM2G062156	3.419	2.282	4.252	10.696	4.86352	19.0537	AT3G18830.1	ATPLT5,PMT5	polyol/monosaccharide transporter 5
GRMZM2G000812	3.522	2.03	2.961	11.4876	4.08405	7.78663	AT4G10850.1	SWEET7	Nodulin MtN3 family protein
GRMZM2G009223	1.617	-4.718	-3.023	3.06737	0.0379962	0.123023	AT1G61800.1	ATGPT2,GPT2	glucose-6-phosphate/phosphate translocator 2
GRMZM2G132069	1.286	2.239	1.433	2.43851	4.7207	2.70008	AT4G26270.1	PFK3	phosphofructokinase 3
GRMZM2G050077	2.009	6.558	5.406	4.02503	94.2225	42.4002	AT1G09780.1		Phosphoglycerate mutase, 2,3-bisphosphoglycerate-independent
GRMZM2G135588	1.011	1.868	1.811	2.01531	3.65026	3.50885	AT3G58750.1	CSY2	citrate synthase 2
GRMZM2G033515	2.296	5.013	3.771	4.91094	32.2897	13.6516	AT1G65930.1	cICDH	cytosolic NADP+-dependent isocitrate dehydrogenase
GRMZM2G046679	1.153	3.511	1.373	2.22376	11.4003	2.59009	AT2G29560.1	ENOC	cytosolic enolase
GRMZM2G102183	3.539	4.029	7.191	11.6237	16.3249	146.119	AT5G03860.2	MLS	malate synthase
GRMZM5G872256	2.457	3.491	1.763	5.49074	11.2433	3.39403	AT2G47180.1	AtGolS1,GolS1	galactinol synthase 1
GRMZM2G096591	1.097	3.222	2.004	2.13909	9.33079	4.01111	AT5G42720.1		Glycosyl hydrolase family 17 protein
GRMZM5G862540	1.028	-2.258	1.448	2.0392	0.209062	2.7283	AT3G29360.1		UDP-glucose 6-dehydrogenase family protein
GRMZM2G118770	2.624	3.094	7.308	6.16457	8.5386	158.463	AT2G19900.1	NADP-ME1	NADP-malic enzyme 1
GRMZM2G038598	3.237	4.169	1.447	9.42832	17.9885	2.72641	AT4G23920.1	ATUGE2,UGE2	UDP-D-glucose/UDP-D-galactose 4-epimerase 2
GRMZM2G011240	3.561	3.941	1.64	11.8023	15.3589	3.11666	AT4G02280.1	ATSUS3,SUS3	sucrose synthase 3
GRMZM2G318780	3.582	3.648	1.3	11.9754	12.536	2.46229	AT4G02280.1	ATSUS3,SUS3	sucrose synthase 3
GRMZM2G162690	3.457	1.434	1.899	10.9815	2.70195	3.72955	AT4G24040.1	ATTRE1,TRE1	trehalase 1
GRMZM2G312521	1.75	4.117	2.699	3.36359	17.3516	6.49352	AT2G18700.1	ATTPS11	trehalose phosphatase/synthase 11
GRMZM2G001304	1.004	-3.774	-4.904	2.00555	0.0730992	0.0334002	AT1G78580.1	ATTPS1,TPS1	trehalose-6-phosphate synthase
GRMZM2G340656	3.381	4.679	4.607	10.418	25.6165	24.3694	AT3G57520.1	AtSIP2,SIP2	seed imbibition 2
GRMZM2G077181	2.089	1.239	2.415	4.25453	2.36035	5.33319	AT3G57520.1	AtSIP2,SIP2	seed imbibition 2
GRMZM2G028535	1.22	1.301	1.446	2.32947	2.464	2.72452	AT3G55610.1	P5CS2	delta 1-pyrroline-5-carboxylate synthase 2
GRMZM5G872256	2.457	3.491	1.763	5.49074	11.2433	3.39403	AT2G47180.1	AtGolS1,GolS1	galactinol synthase 1
GRMZM2G038598	3.237	4.169	1.447	9.42832	17.9885	2.72641	AT4G23920.1	ATUGE2,UGE2	UDP-D-glucose/UDP-D-galactose 4-epimerase 2
GRMZM2G132069	1.286	2.239	1.433	2.43851	4.7207	2.70008	AT4G26270.1	PFK3	phosphofructokinase 3
Chaperones response to stress
GRMZM2G164909	2.242	1.99	2.21	4.73052	3.97237	4.62675	AT4G11660.1	AT-HSFB2B	winged-helix DNA-binding transcription factor family protein
GRMZM5G899188	3.499	14.542	2.757	11.3059	23854.9	6.75989	AT5G12020.1	HSP17.6II	17.6 kDa class II heat shock protein
GRMZM2G083810	2.53	3.005	1.84	5.77572	8.02777	3.5801	AT5G12020.1	HSP17.6II	17.6 kDa class II heat shock protein
GRMZM2G133023	2.236	5.495	2.076	4.71089	45.0983	4.21637	AT3G22850.1		Aluminium induced protein with YGL and LRDR motifs
GRMZM2G142802	1.945	5.02	2.822	3.85038	32.4467	7.07142	AT4G27450.1		Aluminium induced protein with YGL and LRDR motifs
GRMZM2G113332	-2.917	-1.317	-1.273	0.132402	0.401369	0.413798	AT3G56240.1	CCH	copper chaperone
GRMZM2G144997	3.162	2.888	2.503	8.9507	7.40244	5.66863	AT4G13830.2	J20	DNAJ-like 20
GRMZM2G366532	6.188	6.422	2.702	72.9077	85.7462	6.50703	AT5G02500.1	HSC70,HSC70-1	heat shock cognate protein 70-1
GRMZM2G360681	3.487	2.649	1.042	11.2122	6.27232	2.05908	AT1G74310.1	ATHSP101,HOT1	heat shock protein 101
GRMZM2G310431	1.467	2.051	2.135	2.76446	4.14393	4.39237	AT3G12580.1	ATHSP70	heat shock protein 70
GRMZM2G098696	3.019	1.93	2.53	8.10606	3.81055	5.77572	AT5G62020.1	AT-HSFB2A	heat shock transcription factor B2A
GRMZM2G105348	6.356	6.603	1.447	81.9118	97.2078	2.72641	AT3G24520.1	AT-HSFC1	heat shock transcription factor C1
GRMZM2G306679	3.867	5.157	2.957	14.5909	35.6789	7.76508	AT1G53540.1		HSP20-like chaperones superfamily protein
GRMZM2G333635	2.977	5.08	2.877	7.87347	33.8246	7.34621	AT1G53540.1		HSP20-like chaperones superfamily protein
GRMZM2G165865	10.383	4.024	3.032	1335.35	16.2684	8.17943	AT1G54050.1		HSP20-like chaperones superfamily protein
GRMZM2G046382	1.201	3.525	1.343	2.29899	11.5115	2.53678	AT1G53540.1		HSP20-like chaperones superfamily protein
GRMZM2G098167	2.829	2.891	1.23	7.10581	7.41784	2.34567	AT1G54050.1		HSP20-like chaperones superfamily protein
GRMZM2G074687	-1.154	-1.75	1.513	0.449378	0.297302	2.85403	AT1G56340.2	AtCRT1a	calreticulin 1a
GRMZM2G087254	1.256	-1.294	-1.089	2.38833	0.407819	0.470087	AT4G21990.1	APR3,ATAPR3	APS reductase 3
drought stress aviod response genes
GRMZM6G192875	7.195	6.873	4.529	146.525	117.214	23.0869	AT5G06760.1	LEA4-5	Late Embryogenesis Abundant 4-5
GRMZM2G448627	5.332	6.273	6.568	40.2802	77.3323	94.8779	AT5G06760.1	LEA4-5	Late Embryogenesis Abundant 4-5
GRMZM2G096475	4.2	6.964	6.334	18.3792	124.845	80.6722	AT1G52690.1		Late embryogenesis abundant protein (LEA) family protein
GRMZM2G147014	2.065	2.078	2.543	4.18434	4.22221	5.828	AT1G20440.1	AtCOR47,RD17	cold-regulated 47
GRMZM2G079440	5.978	8.539	6.627	63.0315	371.959	98.8384	AT5G66400.1	ATDI8,RAB18	Dehydrin family protein
GRMZM2G472248	1.695	1.793	1.529	3.23777	3.46535	2.88586	AT4G15910.1	ATDI21,DI21	drought-induced 21
GRMZM2G069018	1.231	1.141	1.235	2.3473	2.20534	2.35381	AT3G05700.1		Drought-responsive family protein
GRMZM2G179462	2.917	8.827	7.464	7.55274	454.142	176.558	AT2G38905.1		Low temperature and salt responsive protein family
GRMZM2G015605	2.717	1.945	2.498	6.57504	3.85038	5.64902	AT3G05880.1	RCI2A	Low temperature and salt responsive protein family
GRMZM2G067600	9.087	8.913	3.227	543.826	482.037	9.36319	AT3G03341.1		cold-regulated protein
GRMZM2G031033	7.477	9.095	2.483	178.156	546.849	5.59059	AT3G10020.1
ROS signaling
GRMZM2G106819	3.682	4.737	1.086	12.8349	26.6673	2.12285	AT5G56550.1	ATOXS3,OXS3	oxidative stress 3
GRMZM2G031580	2.697	3.218	2.288	6.48452	9.30496	4.88379	AT5G56550.1	ATOXS3,OXS3	oxidative stress 3
GRMZM2G023387	1.223	2.584	1.811	2.33432	5.996	3.50885	AT1G11530.1	ATCXXS1	C-terminal cysteine residue is changed to a serine 1
GRMZM2G052402	-1.671	1.318	2.861	0.314036	2.4932	7.26519	AT4G04950.1		thioredoxin family protein
GRMZM2G311898	3.172	3.63	1.061	9.01295	12.3805	2.08638	AT1G28480.1	GRX480,roxy19	Thioredoxin superfamily protein
GRMZM2G006791	1.492	1.286	-1.318	2.81279	2.43851	0.401091	AT1G77490.1	TAPX	thylakoidal ascorbate peroxidase
GRMZM2G151230	4.415	6.766	-1.412	21.3328	108.835	0.37579	AT1G14870.1	PCR2	PLANT CADMIUM RESISTANCE 2
transcriptional regulation
GRMZM2G347043	2.572	5.138	3.068	5.94633	35.2121	8.3861	AT5G08790.1	anac081,ATAF2	NAC (No Apical Meristem) domain protein
GRMZM2G336533	4.926	4.101	3.74	30.4	17.1603	13.3614	AT5G08790.1	anac081,ATAF2	NAC (No Apical Meristem) domain protein
GRMZM2G123667	3.387	1.324	1.85	10.4614	2.50359	3.605	AT5G08790.1	anac081,ATAF2	NAC (No Apical Meristem) domain protein
GRMZM2G014653	2.577	4.05	1.647	5.96698	16.5642	3.13182	AT1G01720.1	ANAC002,ATAF1	NAC (No Apical Meristem) domain protein
GRMZM2G134073	-1.31	1.157	1.218	0.403321	2.22993	2.32624	AT3G04070.2	anac047,NAC047	NAC domain containing protein 47
GRMZM2G449681	3.03	4.723	2.03	8.1681	26.4098	4.08405	AT2G38470.1	ATWRKY33	WRKY DNA-binding protein 33
GRMZM2G137802	1.493	2.71	1.858	2.81474	6.54322	3.62505	AT5G64810.1	ATWRKY51	WRKY DNA-binding protein 51
GRMZM2G133675	1.266	2.562	1.524	2.40494	5.90526	2.87587	AT3G47640.2	PYE	basic helix-loop-helix (bHLH) DNA-binding superfamily protein
GRMZM5G828396	-1.047	-2.189	2.29	0.483974	0.219303	4.89056	AT5G48560.1		basic helix-loop-helix (bHLH) DNA-binding superfamily protein
GRMZM2G177046	1.627	3.228	2.466	3.0887	9.36968	5.5251	AT1G13600.1	AtbZIP58,bZIP58	basic leucine-zipper 58
GRMZM2G060109	1.287	1.216	1.327	2.4402	2.32302	2.5088	AT3G56660.1	BZIP49	basic region/leucine zipper motif protein 49
GRMZM5G803308	2.755	2.388	2.544	6.75053	5.23431	5.83204	AT4G37260.1	ATMYB73,MYB73	myb domain protein 73
GRMZM2G049695	1.966	1.633	1.503	3.90683	3.10157	2.83431	AT5G56840.1		myb-like transcription factor family protein
GRMZM2G168002	-1.193	-1.515	-2.664	0.437392	0.349896	0.157782	AT5G18240.4	ATMYR1,MYR1	myb-related protein 1
GRMZM2G351330	7.989	5.222	2.778	254.056	37.3232	6.85901	AT2G46680.1	ATHB-7,HB-7	homeobox 7
GRMZM2G041462	4.178	2.472	2.965	18.101	5.54812	7.80825	AT2G46680.1	ATHB-7,HB-7	homeobox 7
GRMZM2G117164	3.387	4.429	2.136	10.4614	21.5408	4.39542	AT5G65310.1	ATHB-5,HB5	homeobox protein 5
GRMZM2G309731	3.186	6.377	3.323	9.10084	83.1129	10.0074	AT5G61890.1		Integrase-type DNA-binding superfamily protein
GRMZM2G005954	-1.241	1.355	1.498	0.423079	2.55797	2.82451	AT1G19180.1	JAZ1,TIFY10A	jasmonate-zim-domain protein 1
GRMZM2G011932	1.91	2.886	1.218	3.75809	7.39218	2.32624	AT2G46270.1	GBF3	G-box binding factor 3
Others
GRMZM2G351347	1.856	2.153	2.574	3.62003	4.44752	5.95458	AT5G55630.1	ATKCO1,TPK1	Outward rectifying potassium channel protein
GRMZM2G375116	1.327	1.111	1.692	2.5088	2.15995	3.23104	AT5G14880.1		Potassium transporter family protein
GRMZM2G061969	1.506	1.732	1.392	2.84021	3.32188	2.62442	AT3G15730.1	PLD,PLDa1	phospholipase D alpha 1
GRMZM5G858887	1.281	1.573	1.047	2.43007	2.97523	2.06623	AT5G15410.2	ATCNGC2,DND1	Cyclic nucleotide-regulated ion channel family protein
GRMZM2G123394	1.757	3.963	4.927	3.37995	15.5949	30.4211	AT2G40000.1	ATHSPRO2	ortholog of sugar beet HS1 PRO-1 2
GRMZM2G339563	1.205	1.301	3.133	2.30537	2.464	8.77257	AT3G44880.1	ACD1,LLS1	Pheophorbide a oxygenase family protein with Rieske [2Fe-2S] domain
GRMZM2G134054	1.617	1.592	2.33	3.06737	3.01467	5.02805	AT3G07130.1	ATPAP15,PAP15	purple acid phosphatase 15
GRMZM2G083894	2.169	2.03	1.167	4.49712	4.08405	2.24544	AT3G12630.1		A20/AN1-like zinc finger family protein
The absolute values of log2 (drought/control) ≥1,ie ratio ≥ 2 or ≤ 0.5 and FDR <0.001 were used as the criteria for DEGs.

## Sheet: Table S4
Table S4 Key differentially expressed genes involved in ears at the V9 stage subjected to drought stress
GeneID	Ear log2(D/N)	Fold change (ratio D/N)	Arabi-symbol	Best-hit-A.th	Annotation
ABA signaling pathway
GRMZM2G001243	1.986	3.96137	AT1G72770.2	HAB1	homology to ABI1
GRMZM2G019819	3.787	13.8039	AT5G51760.1	AHG1	Protein phosphatase 2C family protein
GRMZM2G035809	1.013	2.0181	AT4G33950.1	ATOST1,OST1,P44,SNRK2-6,SNRK2.6,SRK2E	Protein kinase superfamily protein
GRMZM2G059453	1.519	2.86592	AT1G07430.1	HAI2	highly ABA-induced PP2C gene 2
GRMZM2G066867	1.071	2.10089	AT4G33950.1	ATOST1,OST1,P44,SNRK2-6,SNRK2.6,SRK2E	Protein kinase superfamily protein
GRMZM2G082487	2.092	4.26339	AT2G29380.1	HAI3	highly ABA-induced PP2C gene 3
GRMZM2G110922	1.086	2.12285	AT1G10940.1	ASK1,SNRK2-4,SNRK2.4,SRK2A	Protein kinase superfamily protein
GRMZM2G111504	1.248	2.37512	AT1G03970.1	GBF4	G-box binding factor 4
GRMZM2G122228	1.668	3.17774	AT2G29380.1	HAI3	highly ABA-induced PP2C gene 3
GRMZM2G134628	1.473	2.77599	AT1G17550.1	HAB2	homology to ABI2
GRMZM2G155593	-1.587	0.332863	AT1G10940.1	ASK1,SNRK2-4,SNRK2.4,SRK2A	Protein kinase superfamily protein
GRMZM2G157722	1.003	2.00416	AT3G19290.1	ABF4,AREB2	ABRE binding factor 4
GRMZM2G159811	4.979	31.5376	AT5G51760.1	AHG1	ABA-HYPERSENSITIVE GERMINATION 1, AHG1
GRMZM2G177386	2.093	4.26634	AT1G72770.1	HAB1	homology to ABI1
GRMZM2G300125	1.781	3.43664	AT2G29380.1	HAI3	highly ABA-induced PP2C gene 3
GRMZM2G308615	3.522	11.4876	AT1G07430.1	HAI2	highly ABA-induced PP2C gene 2
GRMZM2G437575	1.639	3.1145	AT4G26080.1	ABI1,AtABI1	Protein phosphatase 2C family protein
GRMZM2G478417	1.609	3.0504	AT1G45249.1	ABF2,AREB1,ATAREB1	abscisic acid responsive elements-binding factor 2
GRMZM2G479760	3.064	8.36288	AT1G45249.2	ABF2,AREB1,ATAREB1	abscisic acid responsive elements-binding factor 2
GRMZM5G818101	1.794	3.46775	AT1G72770.1	HAB1	homology to ABI1
Auxin signaling pathway
GRMZM2G050089	1.081	2.1155	AT5G01990.1		Auxin efflux carrier family protein
GRMZM2G067022	-2.023	0.246046	AT5G01240.1	LAX1	like AUXIN RESISTANT 1
GRMZM2G079200	1.828	3.55045	AT3G23050.1	AXR2,IAA7	indole-3-acetic acid 7
GRMZM2G115357	2.801	6.96923	AT1G04240.1	IAA3,SHY2	AUX/IAA transcriptional regulator family protein
GRMZM2G149481	-1.055	0.481297	AT2G21050.1	LAX2	like AUXIN RESISTANT 2
GRMZM2G152796	2.582	5.98769	AT1G04240.1	IAA3,SHY2	AUX/IAA transcriptional regulator family protein
GRMZM2G162413	-1.135	0.455335	AT2G46370.4	FIN219,JAR1	Auxin-responsive GH3 family protein
GRMZM2G420812	-2.433	0.18518	AT4G34770.1	SAUR	SAUR-like auxin-responsive protein family
GRMZM2G432060	2.366	5.1551	AT3G60690.1	SAUR	SAUR-like auxin-responsive protein family
GRMZM2G442000	-1.125	0.458502	AT1G19840.1	SAUR	SAUR-like auxin-responsive protein family
GRMZM2G078508	-1.028	0.49039	AT4G02980.1	ABP,ABP1	endoplasmic reticulum auxin binding protein 1
GRMZM2G400156	3.869	14.6112	AT5G20820.1		SAUR-like auxin-responsive protein family
GRMZM2G441325	-1.026	0.49107	AT2G33860.1	ARF3,ETT	uxin-responsive factor AUX/IAA-related
Ethylene signaling pathway
GRMZM2G013448	-1.085	0.471392	AT2G19590.1	ACO1,ATACO1	ACC oxidase 1
GRMZM2G009368	2.239	4.7207	AT5G03280.1	ATEIN2,CKR1,EIN2,ERA3,ORE2,ORE3,PIR2	NRAMP metal ion transporter family protein
GRMZM2G033570	1.502	2.83235	AT3G20770.1	AtEIN3,EIN3	Ethylene insensitive 3 family protein
GRMZM2G044322	2.147	4.42906	AT5G65100.1	EIN3	Ethylene insensitive 3 family protein
GRMZM2G069649	1.157	2.22993	AT2G25490.1	EBF1,FBL6	EIN3-binding F box protein 1
GRMZM2G151811	1.535	2.89788	AT3G20770.1	AtEIN3,EIN3	Ethylene insensitive 3 family protein
GRMZM2G317584	1.607	3.04618	AT3G20770.1	AtEIN3,EIN3	Ethylene insensitive 3 family protein
GRMZM5G878379	1.235	2.35381	AT1G51660.1	ATMEK4,ATMKK4,MKK4	mitogen-activated protein kinase kinase 4
Cytokinin and BR signaling pathway
GRMZM2G100318	1.285	2.43682	AT1G67710.1	ARR11	response regulator 11
GRMZM2G156019	1.519	2.86592	AT3G57040.1	ARR9,ATRR4	response regulator 9
GRMZM2G177220	1.279	2.42671	AT1G67710.1	ARR11	response regulator 11
GRMZM2G142179	1.179	2.2642	AT4G27950.1	CRF4	cytokinin response factor 4
GRMZM2G044537	2.173	4.5096	AT3G61460.1	BRH1	brassinosteroid-responsive RING-H2
GRMZM2G413006	2.527	5.76372	AT5G57560.1	TCH4,XTH22	Xyloglucan endotransglucosylase/hydrolase family protein
GRMZM2G071277	1.754	3.37292	AT3G61460.1	BRH1	brassinosteroid-responsive RING-H2
GRMZM2G173630	1.81	3.50642	AT5G27320.1	ATGID1C,GID1C	GA) receptor ortholog of the rice GA receptor gene (OsGID1)
Nucleasome assemble
GRMZM2G179005	-2.275	0.206613	AT1G09200.1		histone 3
GRMZM2G355773	-2.241	0.21154	AT1G09200.1		histone 3
GRMZM2G475899	-2.12	0.230047	AT1G09200.1		histone 3
GRMZM2G418258	-2.107	0.232129	AT1G09200.1		histone 3
GRMZM2G130079	-2.042	0.242827	AT1G09200.1		histone 3
GRMZM2G447984	-2.038	0.243501	AT1G09200.1		histone 3
GRMZM2G451254	-1.947	0.259355	AT1G09200.1		histone 3
GRMZM2G376957	-1.93	0.262429	AT1G09200.1		histone 3
GRMZM5G864735	-1.874	0.272816	AT1G09200.1		histone 3
GRMZM2G078314	-1.826	0.282046	AT1G09200.1		histone 3
GRMZM2G401581	-1.756	0.296068	AT1G09200.1		histone 3
GRMZM2G073275	-2.138	0.227195	AT3G53730.1		Histone H4
GRMZM2G016232	-2.123	0.229569	AT3G53730.1		Histone H4
GRMZM2G332838	-1.849	0.277585	AT3G53730.1		Histone H4
GRMZM2G063896	-1.828	0.281655	AT3G53730.1		Histone H4
GRMZM2G072855	-1.801	0.286976	AT3G53730.1		Histone H4
GRMZM2G421279	-1.665	0.315344	AT3G53730.1		Histone H4
GRMZM2G143780	-1.345	0.393654	AT3G53730.1		Histone H4
GRMZM2G349651	-2.104	0.232612	AT5G59970.1		Histone H4
GRMZM2G084195	-2.017	0.247071	AT5G59970.1		Histone H4
GRMZM2G149178	-1.854	0.276624	AT5G59970.1		Histone H4
GRMZM2G181153	-1.72	0.303549	AT5G59970.1		Histone H4
GRMZM2G479684	-1.61	0.327598	AT5G59970.1		Histone H4
GRMZM2G003002	-1.497	0.354289	AT2G30620.1	HISTONE 1.2	winged-helix DNA-binding transcription factor family protein
GRMZM2G164020	-1.623	0.32466	AT2G30620.2	HISTONE 1.2	winged-helix DNA-binding transcription factor family protein
GRMZM2G121221	-1.59	0.332171	AT2G30620.2	HISTONE 1.2	winged-helix DNA-binding transcription factor family protein
GRMZM2G080274	-1.196	0.436484	AT2G18050.1	HIS1-3	histone H1-3
GRMZM2G056231	-1.72	0.303549	AT3G54560.1	H2A	histone H2A 11
GRMZM2G050833	-1.368	0.387428	AT3G54560.1	H2A	histone H2A 11
GRMZM2G457889	-1.025	0.49141	AT5G61060.1	ATHDA5,HDA05,HDA5	histone deacetylase 5
Cell division and growth
GRMZM2G034647	-1.549	0.341747	AT5G06150.1	CYC1BAT,CYCB1;2	Cyclin family protein
GRMZM2G073003	-1.479	0.358737	AT5G06150.1	CYC1BAT,CYCB1;2	Cyclin family protein
GRMZM2G005619	-1.325	0.399149	AT5G06150.1	CYC1BAT,CYCB1;2	Cyclin family protein
GRMZM2G138886	-1.401	0.378667	AT1G20610.1	CYCB2;3	Cyclin B2;3
GRMZM2G073671	-1.134	0.455651	AT1G20610.1	CYCB2;3	Cyclin B2;3
GRMZM2G061287	-1.568	0.337276	AT1G76310.1	CYCB2;4	CYCLIN B2;4
GRMZM2G160563	1.858	3.62505	AT5G07450.1	CYCP4;3	cyclin p4;3
GRMZM2G178215	-1.363	0.388773	AT5G43080.1	CYCA3;1	Cyclin A3;1
GRMZM2G026346	-1.171	0.444113	AT1G47230.1	CYCA3;4	CYCLIN A3;4
GRMZM5G821639	-1.675	0.313166	AT4G11920.1	CCS52A2,FZR1	cell cycle switch protein 52 A2
GRMZM2G495626	-1.069	0.476649	AT3G54180.1	CDC2B,CDKB1;1	cyclin-dependent kinase B1;1
GRMZM2G157510	-1.708	0.306084	AT5G48820.1	ICK6,KRP3	inhibitor/interactor with cyclin-dependent kinase
GRMZM2G358931	-1.079	0.473357	AT5G48820.1	ICK6,KRP3	inhibitor/interactor with cyclin-dependent kinase
GRMZM5G878541	-1.181	0.441046	AT1G02970.1	ATWEE1,WEE1	WEE1 kinase homolog
GRMZM2G325783	-1.597	0.330564	AT1G03780.2	TPX2	targeting protein for XKLP2
GRMZM2G154904	-1.263	0.416677	AT1G03780.2	TPX2	targeting protein for XKLP2
GRMZM2G131525	-1.713	0.305025	AT1G08560.1	ATSYP111,KN,SYP111	syntaxin of plants 111
GRMZM2G100478	-1.523	0.347962	AT1G08560.1	ATSYP111,KN,SYP111	syntaxin of plants 111
GRMZM2G105844	1.015	2.0209	AT1G69530.2	AT-EXP1,ATEXP1,ATEXPA1,ATHEXP ALPHA 1.2,EXP1,EXPA1	expansin A1
GRMZM2G026147	1.142	2.20687	AT3G45970.1	ATEXLA1,ATEXPL1,ATHEXP BETA 2.1,EXLA1,EXPL1	expansin-like A1
GRMZM2G095968	2.596	6.04608	AT3G45970.1	ATEXLA1,ATEXPL1,ATHEXP BETA 2.1,EXLA1,EXPL1	expansin-like A1
GRMZM2G082520	-2.757	0.147931	AT1G65680.1	ATEXPB2,ATHEXP BETA 1.4,EXPB2	expansin B2
GRMZM2G361064	1.513	2.85403	AT2G40610.1	ATEXP8,ATEXPA8,ATHEXP ALPHA 1.11,EXP8,EXPA8	expansin A8
GRMZM2G056236	2.533	5.78774	AT2G45110.1	ATEXPB4,ATHEXP BETA 1.1,EXPB4	expansin B4
GRMZM2G353905	1.784	3.4438	AT2G13680.1	ATGSL02,CALS5,GLS2	callose synthase 5
GRMZM2G009025	-1.1	0.466516	AT1G02800.1	ATCEL2,CEL2	cellulase 2
GRMZM2G015886	-1.427	0.371903	AT1G02730.1	ATCSLD5,CSLD5,SOS6	cellulose synthase-like D5
GRMZM2G110145	1.307	2.47426	AT5G16910.1	ATCSLD2,CSLD2	cellulose-synthase like D2
GRMZM2G128617	5.14	35.261	AT1G03070.1		Bax inhibitor-1 family protein
GRMZM2G011631	-1.062	0.478968	AT1G08260.1	ABO4,EMB142,EMB2284,EMB529,ESD7,POL2A,TIL1	DNA polymerase epsilon catalytic subunit
Transcriptional regulation
GRMZM2G430522	-1.145	0.45219	AT1G76420.1	ANAC031,CUC3,NAC368	NAC (No Apical Meristem) domain protein
GRMZM2G139700	-1.241	0.423079	AT5G53950.1	ANAC098,ATCUC2,CUC2	NAC (No Apical Meristem) domain protein
GRMZM2G014653	2.577	5.96698	AT1G01720.1	ANAC002,ATAF1	NAC (No Apical Meristem) domain protein
GRMZM2G347043	2.572	5.94633	AT5G08790.1	anac081,ATAF2	NAC (No Apical Meristem) domain protein
GRMZM2G123667	3.387	10.4614	AT5G08790.1	anac081,ATAF2	NAC (No Apical Meristem) domain protein
GRMZM2G068973	3.864	14.5606	AT5G08790.1	anac081,ATAF2	NAC (No Apical Meristem) domain protein
GRMZM2G336533	4.926	30.4	AT5G08790.1	anac081,ATAF2	NAC (No Apical Meristem) domain protein
GRMZM2G134073	-1.31	0.403321	AT3G04070.2	anac047,NAC047	NAC domain containing protein 47
GRMZM2G448607	-1.049	0.483303	AT3G62420.1	ATBZIP53,BZIP53	basic region/leucine zipper motif 53
GRMZM2G018414	-1.019	0.493458	AT4G37740.1	AtGRF2,GRF2	growth-regulating factor 2
GRMZM2G034876	1.148	2.21606	AT3G13960.1	AtGRF5,GRF5	growth-regulating factor 5
GRMZM5G893117	1.22	2.32947	AT3G13960.1	AtGRF5,GRF5	growth-regulating factor 5
GRMZM2G098517	3.008	8.04448	AT5G48150.1	PAT1	GRAS family transcription factor
GRMZM2G001139	-1.144	0.452503	AT4G09960.2	AGL11,STK	K-box region and MADS-box transcription factor family protein
GRMZM2G010669	1.011	2.01531	AT2G42830.1	AGL5,SHP2	K-box region and MADS-box transcription factor family protein
GRMZM2G129034	1.074	2.10526	AT1G24260.2	AGL9,SEP3	K-box region and MADS-box transcription factor family protein
GRMZM5G803308	2.755	6.75053	AT4G37260.1	ATMYB73,MYB73	myb domain protein 73
GRMZM2G098179	1.639	3.1145	AT5G62470.2	ATMYB96,MYB96,MYBCOV1	myb domain protein 96
GRMZM2G145444	2.112	4.3229	AT5G67300.1	ATMYB44,ATMYBR1,MYB44,MYBR1	myb domain protein r1
GRMZM2G054795	-1.894	0.26906	AT2G45190.1	AFO,FIL,YAB1	Plant-specific transcription factor YABBY family protein
GRMZM2G067624	-1.359	0.389852	AT1G53160.2	SPL4	squamosa promoter binding protein-like 4
GRMZM2G111136	-1.041	0.48599	AT1G02065.1	SPL8	squamosa promoter binding protein-like 8
Key stress response
GRMZM2G448627	5.332	40.2802	AT5G06760.1	LEA4-5	Late Embryogenesis Abundant 4-5
GRMZM6G192875	7.195	146.525	AT5G06760.1	LEA4-5	Late Embryogenesis Abundant 4-5
GRMZM2G072322	7.15	142.025	AT1G72100.1		late embryogenesis Abundant domain-containing protein
GRMZM2G045664	1.645	3.12748	AT2G46140.1		Late embryogenesis abundant protein
GRMZM2G096475	4.2	18.3792	AT1G52690.1		Late embryogenesis abundant protein (LEA) family protein
GRMZM2G425629	4.721	26.3732	AT3G15670.1		Late embryogenesis abundant protein (LEA) family protein
GRMZM2G473960	8.822	452.571	AT2G35300.1	LEA18	Late embryogenesis abundant protein, group 1 protein
GRMZM2G028535	1.22	2.32947	AT3G55610.1	P5CS2	delta 1-pyrroline-5-carboxylate synthase 2
GRMZM2G389416	1.892	3.71149	AT2G39800.1	ATP5CS,P5CS1	delta1-pyrroline-5-carboxylate synthase 1
GRMZM2G001304	1.004	2.00555	AT1G78580.1	ATTPS1,TPS1	trehalose-6-phosphate synthase
GRMZM2G082076	-1.068	0.47698	AT1G09000.1	ANP1,MAPKKK1,NP1	NPK1-related protein kinase 1
GRMZM2G344388	1.869	3.65279	AT1G18350.1	ATMKK7,BUD1,MKK7	MAP kinase kinase 7
GRMZM2G062635	-8.635	0.00251539	AT5G61500.1	ATATG3,ATG3	autophagy 3 (APG3)
GRMZM2G155177	9.097	547.608	AT5G61500.1	ATATG3,ATG3	autophagy 3 (APG3)
GRMZM2G095725	-8.297	0.00317947	AT3G52600.1	AtcwINV2,CWINV2	cell wall invertase 2
GRMZM2G057885	-8.069	0.00372382	AT2G17520.1	ATIRE1-2,IRE1-2,IRE1A	Endoribonuclease/protein kinase IRE1-like
GRMZM2G110574	1.115	2.16595	AT4G24190.2	AtHsp90-7,AtHsp90.7,HSP90.7,SHD	Chaperone protein htpG family protein
GRMZM2G367023	1.623	3.08015	AT2G26890.1	GRV2,KAM2	DNAJ heat shock N-terminal domain-containing protein
GRMZM5G898471	1.257	2.38998	AT3G08970.1	ATERDJ3A,TMS1	DNAJ heat shock N-terminal domain-containing protein
GRMZM2G472248	1.695	3.23777	AT4G15910.1	ATDI21,DI21	drought-induced 21
The absolute values of log2 (drought/control) ≥1,ie ratio ≥ 2 or ≤ 0.5 and FDR <0.001 were used as the criteria for DEGs.

## Sheet: Table S5
Table S5 Key differentially expressed genes involved in carbohydrate metabolism and plant hormone signaling in kernels at the 5DAP stage subjected to drought stress
GeneID	Kernel log2(D/N)	Fold change (ratio D/N)	Arabi-symbol	Best-hit-A.th	Annotation
Glycolysis and TCA cycle
GRMZM2G050077	6.558	94.2225	AT1G09780.1		Phosphoglycerate mutase, 2,3-bisphosphoglycerate-independent
GRMZM2G151967	1.393	2.62624	AT1G09870.1		histidine acid phosphatase family protein
GRMZM2G059151	-1.473	0.360232	AT1G12000.1		Phosphofructokinase family protein
GRMZM2G071630	-1.873	0.273005	AT1G13440.1	GAPC-2,GAPC2	glyceraldehyde-3-phosphate dehydrogenase C2
GRMZM2G051004	-3.083	0.118012	AT1G16300.1	GAPCP-2	glyceraldehyde-3-phosphate dehydrogenase of plastid 2
GRMZM2G033526	1.018	2.02511	AT1G32440.1	PKp3	plastidial pyruvate kinase 3
GRMZM2G322953	1.058	2.08204	AT1G43670.1		Inositol monophosphatase family protein
GRMZM2G118800	2.723	6.60244	AT1G44170.1	ALDH3H1,ALDH4	aldehyde dehydrogenase 3H1
GRMZM2G130440	1.331	2.51577	AT1G54100.1	ALDH7B4	aldehyde dehydrogenase 7B4
GRMZM2G083016	-2.622	0.162442	AT1G56190.1		Phosphoglycerate kinase family protein
GRMZM2G089136	-1.213	0.431371	AT1G56190.1		Phosphoglycerate kinase family protein
GRMZM2G009030	-1.056	0.480964	AT1G74030.1	ENO1	enolase 1
GRMZM2G123371	-3.039	0.121666	AT1G76550.1		Phosphofructokinase family protein
GRMZM2G042502	-1.91	0.266093	AT1G76550.1		Phosphofructokinase family protein
GRMZM2G002807	-1.589	0.332402	AT2G21170.1	PDTPI,TIM	triosephosphate isomerase
GRMZM2G035268	-1.301	0.405845	AT2G24270.4	ALDH11A3	aldehyde dehydrogenase 11A3
GRMZM2G046679	3.511	11.4003	AT2G29560.1	ENOC	cytosolic enolase
GRMZM2G057823	-1.261	0.417255	AT2G36460.1		Aldolase superfamily protein
GRMZM2G066024	-1.139	0.454074	AT2G36460.1		Aldolase superfamily protein
GRMZM2G064302	-1.48	0.358489	AT2G36530.1	ENO2,LOS2	Enolase
GRMZM2G003385	-1.894	0.26906	AT3G08590.2		Phosphoglycerate mutase, 2,3-bisphosphoglycerate-independent
GRMZM5G833389	-1.791	0.288972	AT3G08590.2		Phosphoglycerate mutase, 2,3-bisphosphoglycerate-independent
GRMZM2G078200	-1.822	0.282829	AT3G22960.1	PKP-ALPHA,PKP1	Pyruvate kinase family protein
GRMZM2G125233	-1.745	0.298334	AT3G47800.1		Galactose mutarotase-like superfamily protein
GRMZM2G119175	-1.226	0.427501	AT3G52990.1		Pyruvate kinase family protein
GRMZM2G004534	-1.034	0.488354	AT3G52990.1		Pyruvate kinase family protein
GRMZM2G306732	-2.227	0.213602	AT3G54050.1	HCEF1	high cyclic electron flow 1
GRMZM2G146206	-1.338	0.395569	AT3G55440.1	ATCTIMC,CYTOTPI,TPI	triosephosphate isomerase
GRMZM2G011662	1.236	2.35545	AT3G61610.1		Galactose mutarotase-like superfamily protein
GRMZM2G128929	-1.355	0.390935	AT4G17260.1		Lactate/malate dehydrogenase family protein
GRMZM5G816636	-2.269	0.207474	AT4G26270.1	PFK3	phosphofructokinase 3
GRMZM2G132069	2.239	4.7207	AT4G26270.1	PFK3	phosphofructokinase 3
GRMZM2G080375	2.729	6.62996	AT4G26270.1	PFK3	phosphofructokinase 3
GRMZM2G169458	-2.431	0.185437	AT4G36250.1	ALDH3F1	aldehyde dehydrogenase 3F1
GRMZM2G155253	-2.956	0.128871	AT4G38970.1	FBA2	fructose-bisphosphate aldolase 2
GRMZM2G046284	1.587	3.00424	AT4G38970.1	FBA2	fructose-bisphosphate aldolase 2
GRMZM2G008714	-1.653	0.317978	AT5G08570.1		Pyruvate kinase family protein
GRMZM2G056629	-1.714	0.304814	AT5G15140.1		Galactose mutarotase-like superfamily protein
GRMZM2G154007	-1.077	0.474013	AT5G42250.1		Zinc-binding alcohol dehydrogenase family protein
GRMZM2G152686	-1.08	0.473029	AT5G52920.1	PKP-BETA1,PKP1,PKP2	plastidic pyruvate kinase beta subunit 1
GRMZM2G038821	1.3	2.46229	AT5G54960.1	PDC2	pyruvate decarboxylase-2
GRMZM2G093945	-1.043	0.485317	AT5G57330.1		Galactose mutarotase-like superfamily protein
GRMZM2G109383	-1.657	0.317098	AT1G70730.2		Phosphoglucomutase/phosphomannomutase family protein
GRMZM2G076075	-1.118	0.460732	AT4G24620.1	PGI,PGI1	phosphoglucose isomerase 1
GRMZM5G856653	-1.595	0.331022	AT4G29130.1	ATHXK1,GIN2,HXK1	hexokinase 1
GRMZM2G432801	-1.319	0.400813	AT4G29130.1	ATHXK1,GIN2,HXK1	hexokinase 1
GRMZM2G104081	2.604	6.0797	AT4G29130.1	ATHXK1,GIN2,HXK1	hexokinase 1
GRMZM2G033894	-1.497	0.354289	AT1G01090.1	PDH-E1 ALPHA	pyruvate dehydrogenase E1 alpha
GRMZM2G027627	3.828	14.2018	AT1G24180.1	IAR4	Thiamin diphosphate-binding fold (THDP-binding) superfamily protein
GRMZM2G036534	-1.737	0.299993	AT1G34430.1	EMB3003	2-oxoacid dehydrogenases acyltransferase family protein
GRMZM2G015132	-1.026	0.49107	AT1G54220.1		Dihydrolipoamide acetyltransferase, long form protein
GRMZM2G140150	-1.361	0.389312	AT1G59900.1	AT-E1 ALPHA,E1 ALPHA	pyruvate dehydrogenase complex E1 alpha subunit
GRMZM2G361693	-1.012	0.495858	AT1G59900.1	AT-E1 ALPHA,E1 ALPHA	pyruvate dehydrogenase complex E1 alpha subunit
GRMZM2G152958	-2.049	0.241652	AT3G16950.2	LPD1,ptlpd1	lipoamide dehydrogenase 1
GRMZM2G058702	-2.551	0.170637	AT3G25860.1	LTA2,PLE2	2-oxoacid dehydrogenases acyltransferase family protein
GRMZM2G117786	-1.339	0.395295	AT3G25860.1	LTA2,PLE2	2-oxoacid dehydrogenases acyltransferase family protein
GRMZM2G128121	-1.094	0.468461	AT5G50850.1	MAB1	Transketolase family protein
GRMZM2G063909	-3.491	0.0889415	AT2G44350.2	ATCS,CSY4	Citrate synthase family protein
GRMZM2G033226	-2.765	0.147113	AT5G49460.1	ACLB-2	ATP citrate lyase subunit B 2
GRMZM6G326542	-2.593	0.165741	AT5G49460.1	ACLB-2	ATP citrate lyase subunit B 2
GRMZM2G002416	-2.444	0.183773	AT3G06650.1	ACLB-1	ATP-citrate lyase B-1
GRMZM2G179170	-2.415	0.187505	AT3G06650.1	ACLB-1	ATP-citrate lyase B-1
GRMZM2G466833	-2.29	0.204476	AT3G15020.1	mMDH2	Lactate/malate dehydrogenase family protein
GRMZM2G045534	-2.273	0.206899	AT3G06650.1	ACLB-1	ATP-citrate lyase B-1
GRMZM5G829778	-2.075	0.237336	AT1G65930.1	cICDH	cytosolic NADP+-dependent isocitrate dehydrogenase
GRMZM2G154595	-1.96	0.257028	AT1G53240.1	mMDH1	Lactate/malate dehydrogenase family protein
GRMZM2G107082	-1.887	0.270369	AT1G09430.1	ACLA-3	ATP-citrate lyase A-3
GRMZM2G079888	-1.786	0.289975	AT5G66760.1	SDH1-1	succinate dehydrogenase 1-1
GRMZM2G302259	-1.599	0.330106	AT5G40650.1	SDH2-2	succinate dehydrogenase 2-2
GRMZM5G858454	-1.534	0.345319	AT4G26970.1	ACO2	aconitase 2
GRMZM2G039251	-1.531	0.346037	AT5G23250.1		Succinyl-CoA ligase, alpha subunit
GRMZM2G415359	-1.5	0.353553	AT5G43330.1		Lactate/malate dehydrogenase family protein
GRMZM2G116872	-1.422	0.373195	AT4G35650.1	IDH-III	isocitrate dehydrogenase III
GRMZM2G034083	-1.407	0.377095	AT1G09430.1	ACLA-3	ATP-citrate lyase A-3
GRMZM2G068455	-1.344	0.393927	AT3G47520.1	MDH	malate dehydrogenase
GRMZM2G176397	-1.312	0.402762	AT2G05710.1	ACO3	aconitase 3
GRMZM2G161245	-1.121	0.459775	AT3G47520.1	MDH	malate dehydrogenase
GRMZM2G072744	1.319	2.49493	AT2G22780.1	PMDH1	peroxisomal NAD-malate dehydrogenase 1
GRMZM2G432128	1.48	2.78949	AT1G65930.1	cICDH	cytosolic NADP+-dependent isocitrate dehydrogenase
GRMZM2G135588	1.868	3.65026	AT3G58750.1	CSY2	citrate synthase 2
GRMZM2G033515	5.013	32.2897	AT1G65930.1	cICDH	cytosolic NADP+-dependent isocitrate dehydrogenase
GRMZM2G171707	5.724	52.8562	AT2G05710.1	ACO3	aconitase 3
Sucrose and starch metabolism
GRMZM2G109383	-1.657	0.317098	AT1G70730.2		Phosphoglucomutase/phosphomannomutase family protein
GRMZM2G076075	-1.118	0.460732	AT4G24620.1	PGI,PGI1	phosphoglucose isomerase 1
GRMZM5G856653	-1.595	0.331022	AT4G29130.1	ATHXK1,GIN2,HXK1	hexokinase 1
GRMZM2G432801	-1.319	0.400813	AT4G29130.1	ATHXK1,GIN2,HXK1	hexokinase 1
GRMZM2G104081	2.604	6.0797	AT4G29130.1	ATHXK1,GIN2,HXK1	hexokinase 1
GRMZM2G014844	-5.135	0.0284584	AT5G44640.1	BGLU13	beta glucosidase 13
GRMZM5G882852	-4.201	0.0543717	AT1G61820.1	BGLU46	beta glucosidase 46
GRMZM2G016890	-3.897	0.0671253	AT2G44450.1	BGLU15	beta glucosidase 15
GRMZM2G008263	-3.78	0.0727958	AT1G32900.1		UDP-Glycosyltransferase superfamily protein
GRMZM2G001304	-3.774	0.0730992	AT1G78580.1	ATTPS1,TPS1	trehalose-6-phosphate synthase
GRMZM2G055150	-3.694	0.0772672	AT2G22190.1		Haloacid dehalogenase-like hydrolase (HAD) superfamily protein
GRMZM5G845736	-3.685	0.0777507	AT1G61820.1	BGLU46	beta glucosidase 46
GRMZM5G824920	-3.561	0.084729	AT2G01630.1		O-Glycosyl hydrolases family 17 protein
GRMZM2G133966	-3.474	0.0899957	AT1G78580.1	ATTPS1,TPS1	trehalose-6-phosphate synthase
GRMZM2G098370	-3.445	0.091823	AT5G17310.2	AtUGP2,UGP2	UDP-glucose pyrophosphorylase 2
GRMZM2G051677	-3.323	0.0999257	AT4G10260.1		pfkB-like carbohydrate kinase family protein
GRMZM2G152908	-3.146	0.112969	AT3G43190.1	ATSUS4,SUS4	sucrose synthase 4
GRMZM2G111324	-3.088	0.117603	AT2G01630.1		O-Glycosyl hydrolases family 17 protein
GRMZM2G178546	-2.972	0.12745	AT4G22590.1		Haloacid dehalogenase-like hydrolase (HAD) superfamily protein
GRMZM2G027955	-2.774	0.146198	AT1G27680.1	APL2	ADPGLC-PPase large subunit
GRMZM2G044092	-2.643	0.160095	AT5G36890.1	BGLU42	beta glucosidase 42
GRMZM5G828987	-2.594	0.165626	AT1G26560.1	BGLU40	beta glucosidase 40
GRMZM2G013811	-2.503	0.176409	AT5G64860.1	DPE1	disproportionating enzyme
GRMZM2G112830	-2.496	0.177268	AT5G51460.2	ATTPPA	Haloacid dehalogenase-like hydrolase (HAD) superfamily protein
GRMZM2G172043	-2.259	0.208917	AT5G20950.2		Glycosyl hydrolase family protein
GRMZM2G074158	-2.226	0.213751	AT3G29320.1		Glycosyl transferase, family 35
GRMZM2G072526	-2.022	0.246217	AT3G13560.2		O-Glycosyl hydrolases family 17 protein
GRMZM2G136803	-1.938	0.260978	AT2G40840.1	DPE2	disproportionating enzyme 2
GRMZM2G073054	-1.925	0.26334	AT5G03650.1	SBE2.2	starch branching enzyme 2.2
GRMZM2G144002	-1.726	0.302289	AT1G27680.1	APL2	ADPGLC-PPase large subunit
GRMZM2G163437	-1.602	0.32942	AT5G48300.1	ADG1,APS1	ADP glucose pyrophosphorylase 1
GRMZM2G097207	-1.532	0.345798	AT5G58090.1		O-Glycosyl hydrolases family 17 protein
GRMZM2G046117	-1.468	0.361483	AT3G01180.1	AtSS2,SS2	starch synthase 2
GRMZM2G348551	-1.399	0.379192	AT3G01180.1	AtSS2,SS2	starch synthase 2
GRMZM2G032003	-1.347	0.393109	AT5G17310.2	AtUGP2,UGP2	UDP-glucose pyrophosphorylase 2
GRMZM2G138060	-1.304	0.405002	AT2G39930.1	ATISA1,ISA1	isoamylase 1
GRMZM6G729818	-1.267	0.415523	AT5G17310.2	AtUGP2,UGP2	UDP-glucose pyrophosphorylase 2
GRMZM2G106213	-1.201	0.434974	AT5G48300.1	ADG1,APS1	ADP glucose pyrophosphorylase 1
GRMZM2G118003	-1.093	0.468786	AT3G18080.1	BGLU44	B-S glucosidase 44
GRMZM2G162690	1.434	2.70195	AT4G24040.1	ATTRE1,TRE1	trehalase 1
GRMZM2G007939	1.454	2.73967	AT4G17090.1	BAM3,BMY8,CT-BMY	chloroplast beta-amylase
GRMZM6G738249	1.486	2.80111	AT5G65140.1		Haloacid dehalogenase-like hydrolase (HAD) superfamily protein
GRMZM2G450125	1.514	2.85601	AT3G23920.1	BAM1,BMY7,TR-BAMY	beta-amylase 1
GRMZM2G069024	1.682	3.20872	AT1G02850.5	BGLU11	beta glucosidase 11
GRMZM2G089713	1.898	3.72696	AT3G43190.1	ATSUS4,SUS4	sucrose synthase 4
GRMZM2G008226	1.909	3.75549	AT1G23870.1	ATTPS9,TPS9	trehalose-phosphatase/synthase 9
GRMZM2G123277	1.995	3.98616	AT1G06410.1	ATTPS7,ATTPSA,TPS7	trehalose-phosphatase/synthase 7
GRMZM2G366659	2.14	4.40762	AT1G60140.1	ATTPS10,TPS10	trehalose phosphate synthase
GRMZM2G118462	2.154	4.4506	AT1G06410.1	ATTPS7,ATTPSA,TPS7	trehalose-phosphatase/synthase 7
GRMZM2G174396	2.25	4.75683	AT4G39770.1		Haloacid dehalogenase-like hydrolase (HAD) superfamily protein
GRMZM2G148176	2.429	5.3852	AT3G18080.1	BGLU44	B-S glucosidase 44
GRMZM2G527891	2.812	7.02257	AT1G23870.1	ATTPS9,TPS9	trehalose-phosphatase/synthase 9
GRMZM2G347280	2.877	7.34621	AT4G39770.1		Haloacid dehalogenase-like hydrolase (HAD) superfamily protein
GRMZM2G001288	3.179	9.05679	AT3G13560.1		O-Glycosyl hydrolases family 17 protein
GRMZM2G019183	3.212	9.26634	AT1G68020.2	ATTPS6,TPS6	UDP-Glycosyltransferase / trehalose-phosphatase family protein
GRMZM2G012140	3.503	11.3373	AT3G13560.1		O-Glycosyl hydrolases family 17 protein
GRMZM2G318780	3.648	12.536	AT4G02280.1	ATSUS3,SUS3	sucrose synthase 3
GRMZM2G011240	3.941	15.3589	AT4G02280.1	ATSUS3,SUS3	sucrose synthase 3
GRMZM2G311182	4.017	16.1897	AT4G02280.1	ATSUS3,SUS3	sucrose synthase 3
GRMZM2G312521	4.117	17.3516	AT2G18700.1	ATTPS11,ATTPSB,TPS11	trehalose phosphatase/synthase 11
GRMZM2G122231	4.401	21.1268	AT2G18700.1	ATTPS11,ATTPSB,TPS11	trehalose phosphatase/synthase 11
GRMZM2G025833	5.788	55.2537	AT3G23920.1	BAM1,BMY7,TR-BAMY	beta-amylase 1
ABA signaling pathway
GRMZM5G848550	2.973	7.85167	AT5G67030.1	ABA1,ATABA1,ATZEP,IBS3,LOS6,NPQ2,ZEP	zeaxanthin epoxidase (ZEP) (ABA1)
GRMZM2G127139	1.796	3.47256	AT5G67030.1	ABA1,ATABA1,ATZEP,IBS3,LOS6,NPQ2,ZEP	zeaxanthin epoxidase (ZEP) (ABA1)
GRMZM2G014392	2.097	4.27819	AT1G78390.1	ATNCED9,NCED9	nine-cis-epoxycarotenoid dioxygenase 9
GRMZM2G018070	3.969	15.6599	AT2G04240.2	XERICO	RING/U-box superfamily protein
GRMZM2G002858	-1.764	0.294431	AT2G46225.2	ABIL1	ABI-1-like 1
GRMZM2G059939	6.5	90.5097	AT1G13260.1	EDF4,RAV1	related to ABI3/VP1 1
GRMZM2G047677	-2.22	0.214641	AT5G05440.1	PYL5,RCAR8	Polyketide cyclase/dehydrase and lipid transport superfamily protein
GRMZM2G133631	1.2	2.2974	AT5G53160.2	PYL8,RCAR3	regulatory components of ABA receptor 3
GRMZM2G048733	1.063	2.08927	AT5G53160.1	PYL8,RCAR3	regulatory components of ABA receptor 3
GRMZM2G165567	1.778	3.4295	AT4G27920.1	PYL10,RCAR4	PYR1-like 10
GRMZM2G405064	1.006	2.00834	AT4G27920.1	PYL10,RCAR4	PYR1-like 10
GRMZM2G437575	2.435	5.40764	AT4G26080.1	ABI1,AtABI1	Protein phosphatase 2C family protein
GRMZM2G159811	4.477	22.2695	AT5G51760.1	AHG1	Protein phosphatase 2C family protein,ABA-HYPERSENSITIVE GERMINATION 1
GRMZM2G019819	3.154	8.9012	AT5G51760.1	AHG1	Protein phosphatase 2C family protein
GRMZM2G177386	4.015	16.1672	AT1G72770.1	HAB1	homology to ABI1
GRMZM2G001243	3.525	11.5115	AT1G72770.2	HAB1	homology to ABI1
GRMZM5G818101	1.968	3.91225	AT1G72770.1	HAB1	homology to ABI1
GRMZM2G134628	2.228	4.68484	AT1G17550.1	HAB2	homology to ABI2
GRMZM2G308615	3.485	11.1967	AT1G07430.1	HAI2	highly ABA-induced PP2C gene 2
GRMZM2G059453	2.28	4.85678	AT1G07430.1	HAI2	highly ABA-induced PP2C gene 2
GRMZM2G166297	2.074	4.21052	AT1G07430.1	HAI2	highly ABA-induced PP2C gene 2
GRMZM2G082487	3.842	14.3403	AT2G29380.1	HAI3	highly ABA-induced PP2C gene 3
GRMZM2G300125	2.895	7.43844	AT2G29380.1	HAI3	highly ABA-induced PP2C gene 3
GRMZM2G122228	4.291	19.5758	AT2G29380.1	HAI3	highly ABA-induced PP2C gene 3
GRMZM2G155593	-1.57	0.336808	AT1G10940.1	ASK1,SNRK2-4,SNRK2.4,SRK2A	Protein kinase superfamily protein
GRMZM2G063961	-1.755	0.296273	AT1G10940.1	ASK1,SNRK2-4,SNRK2.4,SRK2A	Protein kinase superfamily protein
GRMZM2G035809	2.713	6.55684	AT4G33950.1	ATOST1,OST1,P44,SNRK2-6,SNRK2.6,SRK2E	Protein kinase superfamily protein
GRMZM2G171435	1.008	2.01112	AT4G33950.1	ATOST1,OST1,P44,SNRK2-6,SNRK2.6,SRK2E	Protein kinase superfamily protein
GRMZM2G081915	-2.287	0.204901	AT4G33950.1	ATOST1,OST1,P44,SNRK2-6,SNRK2.6,SRK2E	Protein kinase superfamily protein
GRMZM2G130018	1.225	2.33755	AT1G60940.2	SNRK2-10,SNRK2.10,SRK2B	SNF1-related protein kinase 2.10
GRMZM2G053831	2.151	4.44136	AT1G13740.1	AFP2	ABI five binding protein 2
GRMZM2G438293	1.275	2.41999	AT1G49720.2	ABF1	abscisic acid responsive element-binding factor 1
GRMZM2G479760	2.76	6.77396	AT1G45249.2	ABF2,AREB1,ATAREB1	abscisic acid responsive elements-binding factor 2
GRMZM2G478417	1.291	2.44698	AT1G45249.1	ABF2,AREB1,ATAREB1	abscisic acid responsive elements-binding factor 2
GRMZM5G858197	2.416	5.33689	AT1G03970.1	GBF4	G-box binding factor 4
Auxin signaling pathway
GRMZM2G118800	2.723	6.60244	AT1G44170.1	ALDH3H1,ALDH4	aldehyde dehydrogenase 3H1
GRMZM2G130440	1.331	2.51577	AT1G54100.1	ALDH7B4	aldehyde dehydrogenase 7B4
GRMZM2G044469	1.354	2.5562	AT5G20960.2	AAO1,AO1,AOalpha,AT-AO1,ATAO,AtAO1	aldehyde oxidase 1
GRMZM2G141473	2.1	4.28709	AT3G43600.1	AAO2,AO3,AOgamma,atAO-2,AtAO3	aldehyde oxidase 2
GRMZM2G085381	-3.844	0.0696371	AT4G02610.1		Aldolase-type TIM barrel family protein
GRMZM5G853281	1.535	2.89788	AT1G69370.1	cm-3,CM3	chorismate mutase 3
GRMZM2G124365	-1.126	0.458184	AT1G69370.1	cm-3,CM3	chorismate mutase 3
GRMZM2G036861	-2.778	0.145794	AT1G48850.1	EMB1144	putative / 5-enolpyruvylshikimate-3-phosphate phospholyase, putative
GRMZM2G365160	-1.132	0.456283	AT1G22410.1		Class-II DAHP synthetase family protein
GRMZM5G804881	-1.373	0.386088	AT3G06350.1	EMB3004,MEE32	dehydroquinate dehydratase, putative / shikimate dehydrogenase, putative
GRMZM5G877500	-1.244	0.4222	AT2G45300.1		RNA 3\'-terminal phosphate cyclase/enolpyruvate transferase, alpha/beta
GRMZM2G127160	3.18	9.06307	AT4G24670.2	TAR2	tryptophan aminotransferase related 2
GRMZM2G132489	-4.768	0.0367019	AT1G04610.1	YUC3	YUCCA 3
GRMZM2G127949	-2.159	0.223911	AT2G38120.1	AUX1,MAP1,PIR1,WAV5	Transmembrane amino acid transporter family protein
GRMZM2G067022	-4.245	0.0527385	AT5G01240.1	LAX1	like AUXIN RESISTANT 1
GRMZM2G129413	-3.024	0.122938	AT2G21050.1	LAX2	like AUXIN RESISTANT 2
GRMZM2G045057	-5.949	0.0161872	AT2G21050.1	LAX2	like AUXIN RESISTANT 2
GRMZM2G007481	5.52	45.8866	AT1G20925.1	PILS1	Auxin efflux carrier family protein
GRMZM2G074267	-1.808	0.285587	AT1G73590.1	PIN1	Auxin efflux carrier family protein
GRMZM2G040911	-3.987	0.0630657	AT5G16530.1	PIN5	Auxin efflux carrier family protein
GRMZM2G000158	1.981	3.94767	AT3G23030.1	IAA2	indole-3-acetic acid inducible 2
GRMZM2G115357	1.712	3.27615	AT1G04240.1	IAA3,SHY2	AUX/IAA transcriptional regulator family protein
GRMZM2G079957	-1.66	0.316439	AT1G04240.1	IAA3,SHY2	AUX/IAA transcriptional regulator family protein
GRMZM2G079200	3.395	10.5195	AT3G23050.1	AXR2,IAA7	indole-3-acetic acid 7
GRMZM2G130953	1.365	2.57576	AT2G22670.4	IAA8	indoleacetic acid-induced protein 8
GRMZM2G030465	1.538	2.90392	AT2G33310.2	IAA13	auxin-induced protein 13
GRMZM2G077356	-2.417	0.187245	AT3G04730.1	IAA16	indoleacetic acid-induced protein 16
GRMZM2G159285	-3.043	0.121329	AT3G04730.1	IAA16	indoleacetic acid-induced protein 16
GRMZM2G057067	3.707	13.0592	AT3G16500.1	IAA26,PAP1	phytochrome-associated protein 1
GRMZM2G147243	-1.093	0.468786	AT4G29080.1	IAA27,PAP2	phytochrome-associated protein 2
GRMZM2G017187	-1.832	0.280875	AT1G59750.3	ARF1	auxin response factor 1
GRMZM2G441325	-2.402	0.189202	AT2G33860.1	ARF3,ETT	Transcriptional factor B3 family protein
GRMZM2G056120	-1.457	0.36425	AT2G33860.1	ARF3,ETT	Transcriptional factor B3 family protein
GRMZM2G437460	-3.762	0.0737098	AT2G33860.1	ARF3,ETT	Transcriptional factor B3 family protein
GRMZM2G317900	-1.061	0.4793	AT5G20730.2	ARF7,BIP,IAA21,IAA23,IAA25,MSG1,NPH4,TIR5	Transcriptional factor B3 family protein
GRMZM2G155849	1.029	2.04061	AT1G12820.1	AFB3	Auxin receptor auxin signaling F-box 3
GRMZM2G078274	-1.463	0.362738	AT1G30330.1	ARF6	auxin response factor 6
GRMZM2G475263	-1.86	0.275476	AT2G46530.1	ARF11	auxin response factor 11
GRMZM2G041694	-1.032	0.489032	AT4G05530.1	IBR1,SDRA	indole-3-butyric acid response 1
GRMZM2G045404	1.962	3.89602	AT2G04550.1	DSPTP1E,IBR5	indole-3-butyric acid response 5
GRMZM2G053338	2.706	6.5251	AT4G37390.1	AUR3,BRU6,GH3-2,GH3.2,YDK1	Auxin-responsive GH3 family protein
GRMZM2G366873	-2.951	0.129318	AT5G54510.1	DFL1,GH3.6	Auxin-responsive GH3 family protein
GRMZM2G427451	-3.323	0.0999257	AT3G07390.1	AIR12	auxin-responsive family protein
GRMZM2G066219	-3.465	0.0905589	AT3G25290.1		Auxin-responsive family protein
GRMZM2G316635	-1.727	0.302079	AT1G75310.1	AUL1	auxin-like 1 protein
GRMZM5G835903	1.611	3.05463	AT1G29500.1		SAUR-like auxin-responsive protein family
GRMZM2G154317	4.991	31.801	AT3G12955.1		SAUR-like auxin-responsive protein family
GRMZM2G045243	-1.935	0.261521	AT5G20820.1		SAUR-like auxin-responsive protein family
GRMZM2G011463	-4.193	0.054674	AT5G20820.1		SAUR-like auxin-responsive protein family
GRMZM2G316275	-6.035	0.0152505	AT5G27780.1		SAUR-like auxin-responsive protein family
GRMZM2G378106	2.829	7.10581	AT2G14960.1	GH3.1	Auxin-responsive GH3 family protein
GRMZM2G442000	-3.802	0.0716942	AT1G19840.1	SAUR	SAUR-like auxin-responsive protein family
GRMZM2G365162	-2.457	0.182125	AT1G19840.1	SAUR	SAUR-like auxin-responsive protein family
GRMZM2G015049	-2.059	0.239982	AT1G75580.1	SAUR	SAUR-like auxin-responsive protein family
GRMZM2G456644	-4.612	0.0408931	AT2G24400.1	SAUR	SAUR-like auxin-responsive protein family
GRMZM2G414727	1.326	2.50707	AT2G46690.1	SAUR	SAUR-like auxin-responsive protein family
GRMZM2G399644	-2.071	0.237994	AT3G43120.1	SAUR	SAUR-like auxin-responsive protein family
GRMZM2G425072	2.095	4.27226	AT3G60690.1	SAUR	SAUR-like auxin-responsive protein family
GRMZM2G479596	4.685	25.7232	AT4G34750.1	SAUR	SAUR-like auxin-responsive protein family
BR signaling pathway
GRMZM2G103773	-1.772	0.292803	AT3G30180.1	BR6OX2,CYP85A2	brassinosteroid-6-oxidase 2
GRMZM2G048294	-1.099	0.46684	AT4G39400.1	ATBRI1,BIN1,BRI1,CBB2,DWF2	Leucine-rich receptor-like protein kinase family protein
GRMZM2G169080	-1.626	0.323985	AT5G46570.1	BSK2	BR-signaling kinase 2
GRMZM2G054634	-2.11	0.231647	AT5G46570.1	BSK2	BR-signaling kinase 2
GRMZM2G107377	-3.077	0.118503	AT5G67260.1	CYCD3;2	CYCLIN D3;2
GRMZM2G161382	-2.449	0.183138	AT4G34160.1	CYCD3,CYCD3;1	CYCLIN D3;1
GRMZM2G119783	-2.289	0.204617	AT5G57560.1	TCH4,XTH22	Xyloglucan endotransglucosylase/hydrolase family protein
GRMZM2G071277	1.25	2.37841	AT3G61460.1	BRH1	brassinosteroid-responsive RING-H2
GRMZM2G134023	1.569	2.96699	AT3G61460.1	BRH1	brassinosteroid-responsive RING-H2
GRMZM2G318408	1.067	2.09507	AT3G61460.1	BRH1	brassinosteroid-responsive RING-H2
GRMZM2G401436	1.962	3.89602	AT3G61460.1	BRH1	brassinosteroid-responsive RING-H2
GRMZM2G129585	-2.012	0.247929	AT3G61460.1	BRH1	brassinosteroid-responsive RING-H2
Cytokinin signaling pathway
GRMZM2G325612	1.259	2.3933	AT1G75450.1	ATCKX5,ATCKX6,CKX5	cytokinin oxidase 5
GRMZM2G348452	1.007	2.00973	AT5G21482.1	ATCKX5,CKX7	cytokinin oxidase 7
GRMZM2G404443	-3.954	0.0645249	AT3G63440.1	ATCKX6,ATCKX7,CKX6	cytokinin oxidase/dehydrogenase 6
GRMZM2G423456	2.257	4.77996	AT1G27320.1	AHK3,HK3	histidine kinase 3
GRMZM5G833140	1.044	2.06194	AT2G01830.2	AHK4,ATCRE1,CRE1,WOL,WOL1	CHASE domain containing histidine kinase protein
GRMZM2G096171	-1.568	0.337276	AT1G59940.1	ARR3	response regulator 3
GRMZM2G179827	-3.076	0.118586	AT1G59940.1	ARR3	response regulator 3
GRMZM2G129954	-2.528	0.173379	AT3G57040.1	ARR9,ATRR4	response regulator 9
GRMZM2G319187	-1.154	0.449378	AT3G57040.1	ARR9,ATRR4	response regulator 9
GRMZM2G148056	-2.084	0.23586	AT3G57040.1	ARR9,ATRR4	response regulator 9
GRMZM2G177220	2.502	5.6647	AT1G67710.1	ARR11	response regulator 11
GRMZM2G100318	1.139	2.20228	AT1G67710.1	ARR11	response regulator 11
GRMZM2G060485	1.351	2.55089	AT2G25180.1	ARR12,RR12	response regulator 12
GRMZM2G171569	1.834	3.56524	AT4G27950.1	CRF4	cytokinin response factor 4
Ethylene signaling pathway
GRMZM2G013448	-2.764	0.147215	AT2G19590.1	ACO1,ATACO1	ACC oxidase 1
GRMZM2G054123	-1.817	0.283811	AT3G17390.1	MAT4,MTO3,SAMS3	S-adenosylmethionine synthetase family protein
GRMZM2G049349	6.084	67.837	AT1G17870.1	ATEGY3,EGY3	ethylene-dependent gravitropism-deficient and yellow-green-like 3
GRMZM5G878379	-1.355	0.390935	AT1G51660.1	ATMEK4,ATMKK4,MKK4	mitogen-activated protein kinase kinase 4
GRMZM2G033570	2.288	4.88379	AT3G20770.1	AtEIN3,EIN3	Ethylene insensitive 3 family protein
GRMZM2G317584	1.857	3.62254	AT3G20770.1	AtEIN3,EIN3	Ethylene insensitive 3 family protein
GRMZM2G055204	1.143	2.2084	AT1G78080.1	RAP2.4	related to AP2 4
GRMZM2G061487	2.28	4.85678	AT1G78080.1	RAP2.4	related to AP2 4
GRMZM2G029323	1.521	2.8699	AT1G78080.1	RAP2.4	related to AP2 4
GRMZM2G176175	-1.899	0.268129	AT2G28550.3	RAP2.7,TOE1	related to AP2.7
GRMZM2G018398	-1.077	0.474013	AT1G53910.1	RAP2.12	related to AP2 12
GRMZM2G025062	-2.413	0.187765	AT3G16770.1	ATEBP,EBP,ERF72,RAP2.3	ethylene-responsive element binding protein
GRMZM2G068967	1.55	2.92817	AT3G20310.1	ATERF-7,ATERF7,ERF7	ethylene response factor 7
GRMZM2G055180	4.291	19.5758	AT4G17500.1	ATERF-1,ERF-1	ethylene responsive element binding factor 1
GRMZM2G080516	3.388	10.4686	AT4G17500.1	ATERF-1,ERF-1	ethylene responsive element binding factor 1
GA signaling pathway
GRMZM2G051619	2.772	6.83054	AT1G78440.1	ATGA2OX1,GA2OX1	Arabidopsis thaliana gibberellin 2-oxidase 1
GRMZM2G022679	2.165	4.48466	AT1G78440.1	ATGA2OX1,GA2OX1	Arabidopsis thaliana gibberellin 2-oxidase 1
GRMZM2G152354	-2.099	0.23342	AT1G78440.1	ATGA2OX1,GA2OX1	Arabidopsis thaliana gibberellin 2-oxidase 1
GRMZM2G107003	-1.197	0.436181	AT5G14920.1		Gibberellin-regulated family protein
GRMZM2G173630	3.336	10.098	AT5G27320.1	ATGID1C,GID1C	GA) receptor ortholog of the rice GA receptor gene (OsGID1).
GRMZM2G016605	3.207	9.23428	AT5G27320.1	ATGID1C,GID1C	alpha/beta-Hydrolases superfamily protein
GRMZM2G024973	1.151	2.22068	AT2G01570.1	DELLA	GRAS family transcription factor family protein
JA and SA signaling pathway
GRMZM2G035314	2.319	4.98986	AT2G39940.1	COI1	RNI-like superfamily protein
GRMZM2G005954	1.355	2.55797	AT1G19180.1	JAZ1,TIFY10A	jasmonate-zim-domain protein 1
GRMZM2G445634	1.749	3.36126	AT1G19180.1	JAZ1,TIFY10A	jasmonate-zim-domain protein 1
GRMZM2G101769	1.043	2.06051	AT1G74950.1	JAZ2,TIFY10B	TIFY domain/Divergent CCT motif family protein
GRMZM2G131961	2.865	7.28536	AT5G65210.2	TGA1	bZIP transcription factor family protein
GRMZM2G039867	-1.499	0.353799	AT2G41370.1	BOP2	Ankyrin repeat family protein / BTB/POZ domain-containing protein
GRMZM2G060723	-1.625	0.32421	AT2G41370.1	BOP2	Ankyrin repeat family protein / BTB/POZ domain-containing protein
GRMZM2G022606	-1.099	0.46684	AT3G57130.1	BOP1	Ankyrin repeat family protein / BTB/POZ domain-containing protein
GRMZM2G445575	2.851	7.215	AT5G10030.2	OBF4,TGA4	TGACG motif-binding factor 4
GRMZM2G361847	1.583	2.99592	AT3G12250.1	BZIP45,TGA6	TGACG motif-binding factor 6
GRMZM2G125243	-1.741	0.299162	AT3G12250.2	BZIP45,TGA6	TGACG motif-binding factor 6
The absolute values of log2 (drought/control) ≥1,ie ratio ≥ 2 or ≤ 0.5 and FDR <0.001 were used as the criteria for DEGs.

## Sheet: Table S6
Table S6 Key differentially expressed genes involved in the kernel at the 5DAP stage subject to drought stress
GeneID	Kernel log2(D/N)	Fold change (ratio D/N)	Arabi-symbol	Best-hit-A.th	Annotation
Transcriptional regulation
GRMZM2G105387	-1.826	0.282046	AT1G71692.1	AGL12,XAL1	AGAMOUS-like 12
GRMZM2G320549	1.192	2.28469	AT2G45660.1	AGL20,ATSOC1,SOC1	AGAMOUS-like 20
GRMZM2G147716	1.076	2.10818	AT5G60910.1	AGL8,FUL	AGAMOUS-like 8
GRMZM2G159500	2.469	5.5366	AT5G18270.1	ANAC087	Arabidopsis NAC domain containing protein 87
GRMZM2G031001	1.39	2.62079	AT5G18270.1	ANAC087	Arabidopsis NAC domain containing protein 87
GRMZM2G033356	-1.506	0.352086	AT3G26744.4	ATICE1,ICE1,SCRM	basic helix-loop-helix (bHLH) DNA-binding superfamily protein
GRMZM2G172297	-3.577	0.0837945	AT3G26744.2	ATICE1,ICE1,SCRM	basic helix-loop-helix (bHLH) DNA-binding superfamily protein
GRMZM2G004356	-2.13	0.228458	AT4G02590.2	UNE12	basic helix-loop-helix (bHLH) DNA-binding superfamily protein
GRMZM2G073892	1.551	2.9302	AT4G35900.1	atbzip14,FD,FD-1	Basic-leucine zipper (bZIP) transcription factor family protein
GRMZM2G039828	1.016	2.0223	AT5G11260.1	HY5,TED 5	Basic-leucine zipper (bZIP) transcription factor family protein
GRMZM2G171912	1.271	2.41329	AT5G11260.1	HY5,TED 5	Basic-leucine zipper (bZIP) transcription factor family protein
GRMZM2G116638	1.462	2.7549	AT5G48150.1	PAT1	GRAS family transcription factor
GRMZM2G024973	1.151	2.22068	AT2G01570.1	RGA,RGA1	GRAS family transcription factor family protein
GRMZM2G002121	1.352	2.55266	AT5G61510.1		GroES-like zinc-binding alcohol dehydrogenase family protein
GRMZM2G105335	-1.486	0.357001	AT3G13960.1	AtGRF5,GRF5	growth-regulating factor 5
GRMZM2G129147	-1.624	0.324435	AT3G13960.1	AtGRF5,GRF5	growth-regulating factor 5
GRMZM2G161435	-2.918	0.132311	AT4G32980.1	ATH1	homeobox gene 1
GRMZM2G056600	-1.313	0.402483	AT4G40060.1	ATHB-16,ATHB16,HB16	homeobox protein 16
GRMZM2G041127	-2.527	0.173499	AT4G40060.1	ATHB-16,ATHB16,HB16	homeobox protein 16
GRMZM2G417229	-2.217	0.215088	AT4G24660.1	ATHB22,HB22,MEE68	homeobox protein 22
GRMZM2G178102	-1.867	0.274143	AT2G34710.1	ATHB-14,ATHB14,PHB,PHB-1D	Homeobox-leucine zipper family protein
GRMZM2G026643	-1.406	0.377356	AT4G00730.1	AHDP,ANL2	Homeobox-leucine zipper family protein
GRMZM2G116658	-2.372	0.193178	AT4G00730.1	AHDP,ANL2	Homeobox-leucine zipper family protein
GRMZM2G042250	-1.039	0.486665	AT5G60690.1	IFL,IFL1,REV	Homeobox-leucine zipper family protein
GRMZM2G178741	-1.204	0.43407	AT1G69780.1	ATHB13	Homeobox-leucine zipper protein family
GRMZM5G803812	-1.64	0.320856	AT1G69780.1	ATHB13	Homeobox-leucine zipper protein family
GRMZM2G139963	-2.195	0.218393	AT1G69780.1	ATHB13	Homeobox-leucine zipper protein family
GRMZM2G097349	-4.027	0.0613412	AT1G69780.1	ATHB13	Homeobox-leucine zipper protein family
GRMZM2G102161	-1.231	0.426022	AT1G24260.2	AGL9,SEP3	K-box region and MADS-box transcription factor family protein
GRMZM2G032339	1.577	2.98349	AT1G69120.1	AGL7,AP1	K-box region and MADS-box transcription factor family protein
GRMZM2G553379	1.136	2.19771	AT1G69120.1	AGL7,AP1	K-box region and MADS-box transcription factor family protein
GRMZM2G099522	-1.135	0.455335	AT3G02310.1	AGL4,SEP2	K-box region and MADS-box transcription factor family protein
GRMZM2G428555	-2.48	0.179244	AT1G69560.1	ATMYB105,LOF2,MYB105	myb domain protein 105
GRMZM2G079123	-2.092	0.234555	AT5G15310.1	ATMIXTA,ATMYB16,MYB16	myb domain protein 16
GRMZM2G143328	1.616	3.06524	AT3G27810.1	ATMYB21,ATMYB3,MYB21	myb domain protein 21
GRMZM2G052606	-5.338	0.024723	AT5G12870.1	ATMYB46,MYB46	myb domain protein 46
GRMZM2G017520	-1.415	0.37501	AT1G09540.1	ATMYB61,MYB61	myb domain protein 61
GRMZM2G171781	-3.919	0.0661094	AT1G09540.1	ATMYB61,MYB61	myb domain protein 61
GRMZM2G119693	-4.869	0.0342204	AT1G09540.1	ATMYB61,MYB61	myb domain protein 61
GRMZM2G127490	-6.425	0.0116381	AT1G09540.1	ATMYB61,MYB61	myb domain protein 61
GRMZM2G147698	-6.766	0.00918821	AT1G09540.1	ATMYB61,MYB61	myb domain protein 61
GRMZM2G403620	-2.907	0.133323	AT2G37630.1	AS1,ATMYB91,ATPHAN,MYB91	myb-like HTH transcriptional regulator family protein
GRMZM2G142927	1.73	3.31728	AT5G56750.1	NDL1	N-MYC downregulated-like 1
GRMZM2G413857	-2.472	0.180241	AT5G56750.1	NDL1	N-MYC downregulated-like 1
GRMZM2G180328	1.233	2.35055	AT1G01720.1	ANAC002,ATAF1	NAC (No Apical Meristem) domain transcriptional regulator
GRMZM2G014653	4.05	16.5642	AT1G01720.1	ANAC002,ATAF1	NAC (No Apical Meristem) domain transcriptional regulator
GRMZM2G092465	-1.297	0.406972	AT2G46770.1	ANAC043,EMB2301,NST1	NAC (No Apical Meristem) domain transcriptional regulator
GRMZM2G069047	-4.058	0.0600372	AT2G46770.1	ANAC043,EMB2301,NST1	NAC (No Apical Meristem) domain transcriptional regulator
GRMZM2G018553	4.447	21.8112	AT5G08790.1	anac081,ATAF2	NAC (No Apical Meristem) domain transcriptional regulator
GRMZM2G068973	5.584	47.968	AT5G08790.1	anac081,ATAF2	NAC (No Apical Meristem) domain transcriptional regulator
GRMZM2G347043	5.138	35.2121	AT5G08790.1	anac081,ATAF2	NAC (No Apical Meristem) domain transcriptional regulator
GRMZM2G123667	1.324	2.50359	AT5G08790.1	anac081,ATAF2	NAC (No Apical Meristem) domain transcriptional regulator
GRMZM2G336533	4.101	17.1603	AT5G08790.1	anac081,ATAF2	NAC (No Apical Meristem) domain transcriptional regulator
GRMZM2G079632	1.948	3.85839	AT5G08790.1	anac081,ATAF2	NAC (No Apical Meristem) domain transcriptional regulator
GRMZM2G063522	1.258	2.39164	AT1G56010.2	anac021,ANAC022,NAC1	NAC domain containing protein 1
GRMZM2G100583	2.547	5.84418	AT2G33480.1	ANAC041,NAC041	NAC domain containing protein 41
GRMZM2G054252	1.049	2.0691	AT2G33480.1	ANAC041,NAC041	NAC domain containing protein 41
GRMZM2G179049	-1.75	0.297302	AT2G33480.1	ANAC041,NAC041	NAC domain containing protein 41
GRMZM2G011598	3.075	8.42689	AT3G04070.1	anac047,NAC047	NAC domain containing protein 47
GRMZM2G127379	4.771	27.3032	AT3G04070.2	anac047,NAC047	NAC domain containing protein 47
GRMZM2G134073	1.157	2.22993	AT3G04070.2	anac047,NAC047	NAC domain containing protein 47
GRMZM2G062009	2.165	4.48466	AT4G28530.1	anac074,NAC074	NAC domain containing protein 74
GRMZM2G081930	1.956	3.87985	AT4G28530.1	anac074,NAC074	NAC domain containing protein 74
GRMZM5G898290	2.733	6.64837	AT5G07680.1	ANAC079,ANAC080,ATNAC4,NAC080	NAC domain containing protein 80
GRMZM2G456568	-1.045	0.484645	AT5G09330.2	anac082,NAC082,VNI1	NAC domain containing protein 82
GRMZM2G083347	3.416	10.6738	AT5G13180.1	ANAC083,NAC083,VNI2	NAC domain containing protein 83
GRMZM2G091964	1.567	2.96288	AT5G12840.4	ATHAP2A,EMB2220,HAP2A,NF-YA1	nuclear factor Y, subunit A1
GRMZM2G106204	-1.759	0.295453	AT1G08465.1	YAB2	Plant-specific transcription factor YABBY family protein
GRMZM2G088309	-1.426	0.372161	AT1G69180.1	CRC	Plant-specific transcription factor YABBY family protein
GRMZM2G102218	-2.251	0.210078	AT1G69180.1	CRC	Plant-specific transcription factor YABBY family protein
GRMZM2G529859	-1.881	0.271495	AT2G45190.1	AFO,FIL,YAB1	Plant-specific transcription factor YABBY family protein
GRMZM2G167824	-2.337	0.197921	AT2G45190.1	AFO,FIL,YAB1	Plant-specific transcription factor YABBY family protein
GRMZM2G113779	-2.138	0.227195	AT3G15270.1	SPL5	squamosa promoter binding protein-like 5
GRMZM2G111136	-2.051	0.241317	AT1G02065.1	SPL8	squamosa promoter binding protein-like 8
GRMZM2G036297	-1.802	0.286777	AT1G02065.1	SPL8	squamosa promoter binding protein-like 8
GRMZM2G160917	-2.048	0.241819	AT2G42200.1	SPL9	squamosa promoter binding protein-like 9
GRMZM2G126018	-2.348	0.196418	AT2G42200.1	SPL9	squamosa promoter binding protein-like 9
GRMZM2G180150	-1.275	0.413225	AT2G35110.1	GRL,NAP1,NAPP	transcription activators
GRMZM5G886363	-1.277	0.412653	AT2G35110.1	GRL,NAP1,NAPP	transcription activators
GRMZM2G103599	-1.208	0.432868	AT5G18410.1	ATSRA1,KLK,PIR,PIR121,PIRP,SRA1	transcription activators
GRMZM2G170567	-1.213	0.431371	AT5G18410.1	ATSRA1,KLK,PIR,PIR121,PIRP,SRA1	transcription activators
GRMZM2G017414	1.094	2.13465	AT2G27230.1	LHW	transcription factor-related
GRMZM2G441325	-2.402	0.189202	AT2G33860.1	ARF3,ETT	Transcriptional factor B3 family protein
GRMZM2G056120	-1.457	0.36425	AT2G33860.1	ARF3,ETT	Transcriptional factor B3 family protein
GRMZM2G437460	-3.762	0.0737098	AT2G33860.1	ARF3,ETT	Transcriptional factor B3 family protein
GRMZM2G317900	-1.061	0.4793	AT5G20730.2	ARF7,BIP,IAA21,IAA23,IAA25,MSG1,NPH4,TIR5	Transcriptional factor B3 family protein
GRMZM2G042992	-1.311	0.403041	AT1G15750.2	TPL,WSIP1	Transducin family protein / WD-40 repeat family protein
GRMZM2G014276	-1.722	0.303128	AT5G16750.1	TOZ	Transducin family protein / WD-40 repeat family protein
GRMZM2G009627	-2.374	0.19291	AT5G64630.2	FAS2,MUB3.9,NFB01,NFB1	Transducin/WD40 repeat-like superfamily protein
GRMZM5G810061	1.096	2.13761	AT1G62750.1	ATSCO1,ATSCO1/CPEF-G,SCO1	Translation elongation factor EFG/EF2 protein
GRMZM2G106560	8.137	281.502	AT5G13080.1	ATWRKY75,WRKY75	WRKY DNA-binding protein 75
GRMZM2G461447	-1.983	0.252963	AT1G57820.1	ORTH2,VIM1	Zinc finger (C3HC4-type RING finger) family protein
GRMZM2G177229	1.517	2.86195	AT5G42820.2	ATU2AF35B,U2AF35B	Zinc finger C-x8-C-x5-C-x3-H type family protein
GRMZM5G803308	2.388	5.23431	AT4G37260.1	ATMYB73,MYB73	myb domain protein 73
GRMZM2G145444	-1.779	0.291385	AT5G67300.1	ATMYB44,ATMYBR1,MYB44,MYBR1	myb domain protein r1
GRMZM2G301860	4.484	22.3779	AT2G23340.1	DEAR3	DREB and EAR motif protein 3
GRMZM2G119865	3.035	8.19645	AT2G23340.1	DEAR3	DREB and EAR motif protein 3
GRMZM2G174917	1.323	2.50186	AT2G23340.1	DEAR3	DREB and EAR motif protein 3
GRMZM2G421033	3.46	11.0043	AT2G23340.1	DEAR3	DREB and EAR motif protein 3
GRMZM2G005939	-1.135	0.455335	AT1G05710.5		basic helix-loop-helix (bHLH) DNA-binding superfamily protein
GRMZM2G177046	3.228	9.36968	AT1G13600.1	AtbZIP58,bZIP58	basic leucine-zipper 58
GRMZM2G396632	5.663	50.6679	AT1G13600.1	AtbZIP58,bZIP58	basic leucine-zipper 58
GRMZM2G043383	-1.14	0.45376	AT1G24510.1		TCP-1/cpn60 chaperonin family protein
GRMZM2G036092	-1.835	0.280292	AT1G26945.1	KDR	basic helix-loop-helix (bHLH) DNA-binding superfamily protein
GRMZM2G013391	3.502	11.3294	AT1G29280.1	ATWRKY65,WRKY65	WRKY DNA-binding protein 65
GRMZM2G141299	2.208	4.62034	AT1G29280.1	ATWRKY65,WRKY65	WRKY DNA-binding protein 65
GRMZM2G104396	1.567	2.96288	AT1G30500.2	NF-YA7	nuclear factor Y, subunit A7
GRMZM2G361842	1.455	2.74157	AT1G30500.2	NF-YA7	nuclear factor Y, subunit A7
GRMZM2G162893	1.393	2.62624	AT1G31050.1		basic helix-loop-helix (bHLH) DNA-binding superfamily protein
GRMZM2G003944	-2.447	0.183392	AT1G35560.1		TCP family transcription factor
GRMZM2G161680	1.242	2.36526	AT1G56170.2	ATHAP5B,HAP5B,NF-YC2	nuclear factor Y, subunit C2
GRMZM2G018721	-6.069	0.0148953	AT1G69310.1	ATWRKY57,WRKY57	WRKY DNA-binding protein 57
GRMZM2G000686	1.134	2.19466	AT1G72830.1	ATHAP2C,HAP2C,NF-YA3	nuclear factor Y, subunit A3
GRMZM2G068330	-2.247	0.210662	AT2G02540.1	ATHB21,HB21,ZFHD4	homeobox protein 21
GRMZM2G419239	3.395	10.5195	AT2G16720.1	ATMYB7,ATY49,MYB7	myb domain protein 7
GRMZM2G104204	5.195	36.6312	AT2G18550.1	ATHB21,HB-2,HB21	homeobox protein 21
GRMZM2G005624	2.157	4.45986	AT2G18550.1	ATHB21,HB-2,HB21	homeobox protein 21
GRMZM2G132367	-1.767	0.293819	AT2G22430.1	ATHB6,HB6	homeobox protein 6
GRMZM2G049159	1.418	2.67215	AT2G37650.1		GRAS family transcription factor
GRMZM5G846506	-8.416	0.00292773	AT2G38300.1		myb-like HTH transcriptional regulator family protein
GRMZM2G449681	4.723	26.4098	AT2G38470.1	ATWRKY33,WRKY33	WRKY DNA-binding protein 33
GRMZM2G113098	-2.124	0.22941	AT2G45050.1	GATA2	GATA transcription factor 2
GRMZM2G110295	-2.942	0.130128	AT2G45050.1	GATA2	GATA transcription factor 2
GRMZM2G011932	2.886	7.39218	AT2G46270.1	GBF3	G-box binding factor 3
GRMZM2G030272	1.642	3.12098	AT2G46400.1	ATWRKY46,WRKY46	WRKY DNA-binding protein 46
GRMZM2G396527	5.639	49.832	AT2G46680.1	ATHB-7,ATHB7,HB-7	homeobox 7
GRMZM2G041462	2.472	5.54812	AT2G46680.1	ATHB-7,ATHB7,HB-7	homeobox 7
GRMZM2G351330	5.222	37.3232	AT2G46680.1	ATHB-7,ATHB7,HB-7	homeobox 7
GRMZM2G016020	-9.44	0.00143972	AT2G47460.1	ATMYB12,MYB12,PFG1	myb domain protein 12
GRMZM2G129872	-9.44	0.00143972	AT2G47460.1	ATMYB12,MYB12,PFG1	myb domain protein 12
GRMZM2G084799	-10.466	0.000707001	AT2G47460.1	ATMYB12,MYB12,PFG1	myb domain protein 12
GRMZM2G032655	-1.538	0.344363	AT3G01140.1	AtMYB106,MYB106,NOK	myb domain protein 106
GRMZM2G038284	1.517	2.86195	AT3G05700.1		Drought-responsive family protein
GRMZM2G014066	1.327	2.5088	AT3G05700.1		Drought-responsive family protein
GRMZM2G160273	-1.24	0.423373	AT3G06760.1		Drought-responsive family protein
GRMZM2G085909	-1.096	0.467812	AT3G18190.1		TCP-1/cpn60 chaperonin family protein
GRMZM2G048295	3.343	10.1471	AT3G23250.1	ATMYB15,ATY19,MYB15	myb domain protein 15
GRMZM2G133675	2.562	5.90526	AT3G47640.2	PYE	basic helix-loop-helix (bHLH) DNA-binding superfamily protein
GRMZM2G060109	1.216	2.32302	AT3G56660.1	BZIP49	basic region/leucine zipper motif protein 49
GRMZM2G101058	-1.457	0.36425	AT3G60530.1	GATA4	GATA transcription factor 4
GRMZM2G098800	-1.414	0.37527	AT4G00150.1	ATHAM3,HAM3	GRAS family transcription factor
GRMZM2G405094	2.731	6.63916	AT4G09460.1	AtMYB6,MYB6	myb domain protein 6
GRMZM2G060918	1.282	2.43176	AT4G11070.1	AtWRKY41,WRKY41	WRKY family transcription factor
GRMZM2G104551	-1.729	0.301661	AT4G12350.1	AtMYB42,MYB42	myb domain protein 42
GRMZM2G163418	2.07	4.19887	AT4G23810.1	ATWRKY53,WRKY53	WRKY family transcription factor
GRMZM2G170049	2.853	7.22501	AT4G25560.1	AtMYB18,MYB18	myb domain protein 18
GRMZM2G102583	1.199	2.2958	AT4G31550.2	ATWRKY11,WRKY11	WRKY DNA-binding protein 11
GRMZM2G152126	2.528	5.76772	AT4G31805.1		WRKY family transcription factor
GRMZM2G073826	-1.063	0.478636	AT4G32730.2	ATMYB3R-1,ATMYB3R1,MYB3R-1,MYB3R1,PC-MYB1	Homeodomain-like protein
GRMZM5G805026	1.394	2.62806	AT4G35550.1	ATWOX13,HB-4,WOX13	WUSCHEL related homeobox 13
GRMZM2G062244	3.846	14.3801	AT4G36740.1	ATHB40,HB-5,HB40	homeobox protein 40
GRMZM2G084583	6.982	126.413	AT4G38620.1	ATMYB4,MYB4	myb domain protein 4
GRMZM2G000818	-1.732	0.301034	AT4G38620.1	ATMYB4,MYB4	myb domain protein 4
GRMZM2G041415	-2.03	0.244855	AT4G38620.1	ATMYB4,MYB4	myb domain protein 4
GRMZM2G089244	-3.272	0.103521	AT4G38620.1	ATMYB4,MYB4	myb domain protein 4
GRMZM2G124715	-4.156	0.0560944	AT4G38620.1	ATMYB4,MYB4	myb domain protein 4
GRMZM2G151444	-1.594	0.331252	AT4G39410.1	ATWRKY13,WRKY13	WRKY DNA-binding protein 13
GRMZM2G105834	4.977	31.4939	AT5G06710.1	HAT14	homeobox from Arabidopsis thaliana
GRMZM2G126808	2.713	6.55684	AT5G06710.1	HAT14	homeobox from Arabidopsis thaliana
GRMZM2G134260	-2.339	0.197647	AT5G06710.1	HAT14	homeobox from Arabidopsis thaliana
GRMZM2G073836	-1.474	0.359983	AT5G11510.1	AtMYB3R4,MYB3R-4	myb domain protein 3r-4
GRMZM2G178603	-2.759	0.147726	AT5G23280.1		TCP family transcription factor
GRMZM2G445944	-2.467	0.180867	AT5G23280.1		TCP family transcription factor
GRMZM2G078077	3.116	8.66981	AT5G23280.1		TCP family transcription factor
GRMZM2G465091	-1.335	0.396392	AT5G23280.1		TCP family transcription factor
GRMZM2G139815	1.405	2.64818	AT5G24110.1	ATWRKY30,WRKY30	WRKY DNA-binding protein 30
GRMZM2G163200	-2.111	0.231487	AT5G25830.1	GATA12	GATA transcription factor 12
GRMZM2G379005	-2.38	0.192109	AT5G25830.1	GATA12	GATA transcription factor 12
GRMZM2G163054	3.972	15.6925	AT5G26170.1	ATWRKY50,WRKY50	WRKY DNA-binding protein 50
GRMZM2G175510	-1.284	0.410655	AT5G26360.1		TCP-1/cpn60 chaperonin family protein
GRMZM2G150841	-4.382	0.0479608	AT5G26660.1	ATMYB86,MYB86	myb domain protein 86
GRMZM2G064744	-7.949	0.00404681	AT5G26660.1	ATMYB86,MYB86	myb domain protein 86
GRMZM2G123140	-1.27	0.41466	AT5G46880.1	HB-7,HDG5	homeobox-7
GRMZM2G034110	1.344	2.53854	AT5G47390.1		myb-like transcription factor family protein
GRMZM5G828396	-2.189	0.219303	AT5G48560.1		basic helix-loop-helix (bHLH) DNA-binding superfamily protein
GRMZM2G052616	2.412	5.32212	AT5G49300.1	GATA16	GATA transcription factor 16
GRMZM2G104390	1.922	3.78948	AT5G49300.1	GATA16	GATA transcription factor 16
GRMZM5G816457	-2.659	0.158329	AT5G56270.1	ATWRKY2,WRKY2	WRKY DNA-binding protein 2
GRMZM2G031963	-3.75	0.0743254	AT5G56270.1	ATWRKY2,WRKY2	WRKY DNA-binding protein 2
GRMZM2G049695	1.633	3.10157	AT5G56840.1		myb-like transcription factor family protein
GRMZM2G006352	1.591	3.01258	AT5G57620.1	AtMYB36,MYB36	myb domain protein 36
GRMZM2G090837	-3.938	0.0652445	AT5G57620.1	AtMYB36,MYB36	myb domain protein 36
GRMZM2G088524	1.17	2.25012	AT5G61620.1		myb-like transcription factor family protein
GRMZM2G157306	1.015	2.0209	AT5G61620.1		myb-like transcription factor family protein
GRMZM2G309731	6.377	83.1129	AT5G61890.1		Integrase-type DNA-binding superfamily protein
GRMZM2G516301	8.449	349.464	AT5G64810.1	ATWRKY51,WRKY51	WRKY DNA-binding protein 51
GRMZM2G475984	2.993	7.96128	AT5G64810.1	ATWRKY51,WRKY51	WRKY DNA-binding protein 51
GRMZM2G137802	2.71	6.54322	AT5G64810.1	ATWRKY51,WRKY51	WRKY DNA-binding protein 51
GRMZM5G863420	3.961	15.5733	AT5G64810.1	ATWRKY51,WRKY51	WRKY DNA-binding protein 51
GRMZM2G117164	4.429	21.5408	AT5G65310.1	ATHB-5,ATHB5,HB5	homeobox protein 5
GRMZM2G104342	1.563	2.95468	AT5G66770.1		GRAS family transcription factor
GRMZM2G159456	-6.067	0.014916	AT3G28857.1		basic helix-loop-helix (bHLH) DNA-binding family protein
GRMZM2G180452	-1.665	0.315344	AT1G10120.1		basic helix-loop-helix (bHLH) DNA-binding superfamily protein
GRMZM2G030762	-1.607	0.32828	AT1G68920.1		basic helix-loop-helix (bHLH) DNA-binding superfamily protein
GRMZM2G008691	-2.111	0.231487	AT1G72210.1		basic helix-loop-helix (bHLH) DNA-binding superfamily protein
GRMZM2G378653	1.773	3.41764	AT2G42300.1		basic helix-loop-helix (bHLH) DNA-binding superfamily protein
GRMZM2G074438	-1.391	0.3813	AT2G42300.1		basic helix-loop-helix (bHLH) DNA-binding superfamily protein
GRMZM2G083504	-1.594	0.331252	AT3G07340.1		basic helix-loop-helix (bHLH) DNA-binding superfamily protein
GRMZM2G171818	-2.508	0.175799	AT3G07340.1		basic helix-loop-helix (bHLH) DNA-binding superfamily protein
GRMZM2G350312	1.112	2.16145	AT3G47640.1	PYE	basic helix-loop-helix (bHLH) DNA-binding superfamily protein
GRMZM2G083749	-1.678	0.312516	AT4G29100.1		basic helix-loop-helix (bHLH) DNA-binding superfamily protein
GRMZM2G030123	-2.304	0.202501	AT4G29100.1		basic helix-loop-helix (bHLH) DNA-binding superfamily protein
GRMZM2G042893	5.363	41.1551	AT4G29930.2		basic helix-loop-helix (bHLH) DNA-binding superfamily protein
GRMZM2G317450	-1.751	0.297096	AT5G08130.1	BIM1	basic helix-loop-helix (bHLH) DNA-binding superfamily protein
GRMZM2G180406	-1.194	0.437089	AT5G48560.1		basic helix-loop-helix (bHLH) DNA-binding superfamily protein
GRMZM2G178182	1.797	3.47497	AT5G50915.1		basic helix-loop-helix (bHLH) DNA-binding superfamily protein
GRMZM2G061906	2.074	4.21052	AT5G54680.1	bHLH105,ILR3	basic helix-loop-helix (bHLH) DNA-binding superfamily protein
GRMZM2G444748	-2.066	0.238821	AT1G75390.1	AtbZIP44,bZIP44	basic leucine-zipper 44
GRMZM2G368491	-3.162	0.111723	AT1G75390.1	AtbZIP44,bZIP44	basic leucine-zipper 44
GRMZM2G479885	-2.18	0.220676	AT3G62420.1	ATBZIP53,BZIP53	basic region/leucine zipper motif 53
GRMZM2G138340	4.367	20.6347	AT2G35530.1	AtbZIP16,bZIP16	basic region/leucine zipper transcription factor 16
GRMZM2G019106	1.297	2.45717	AT2G35530.1	AtbZIP16,bZIP16	basic region/leucine zipper transcription factor 16
GRMZM2G023242	-1.036	0.487678	AT1G17880.1	ATBTF3,BTF3	basic transcription factor 3
GRMZM2G151295	-1.669	0.314471	AT2G40620.1		Basic-leucine zipper (bZIP) transcription factor family protein
GRMZM2G118870	-1.863	0.274904	AT5G04840.1		bZIP protein
GRMZM2G131961	2.865	7.28536	AT5G65210.2	TGA1	bZIP transcription factor family protein
GRMZM2G023988	1.636	3.10803	AT1G34370.1	STOP1	C2H2 and C2HC zinc fingers superfamily protein
GRMZM2G089557	5.432	43.1713	AT3G49930.1		C2H2 and C2HC zinc fingers superfamily protein
GRMZM2G132780	1.577	2.98349	AT2G27100.1	SE	C2H2 zinc-finger protein SERRATE (SE)
GRMZM2G022213	1.445	2.72263	AT5G66730.1		C2H2-like zinc finger protein
GRMZM2G376061	9.735	852.172	AT3G46080.1		C2H2-type zinc finger family protein
GRMZM2G001205	7.094	136.618	AT5G59820.1	RHL41,ZAT12	C2H2-type zinc finger family protein
GRMZM2G001875	1.783	3.44141	AT2G36890.1	ATMYB38,BIT1,MYB38,RAX2	Duplicated homeodomain-like superfamily protein
GRMZM2G361611	-1.816	0.284007	AT4G34590.1	ATB2,AtbZIP11,BZIP11,GBF6	G-box binding factor 6
Cell cycle, rbosome complex and cell growth
GRMZM2G026346	-3.128	0.114387	AT1G47230.1	CYCA3;4	CYCLIN A3;4
GRMZM2G138886	-2.728	0.150935	AT1G20610.1	CYCB2;3	Cyclin B2;3
GRMZM2G073671	-2.767	0.14691	AT1G20610.1	CYCB2;3	Cyclin B2;3
GRMZM2G476685	-1.553	0.340801	AT1G70210.1	ATCYCD1;1,CYCD1;1	CYCLIN D1;1
GRMZM2G006721	-2.804	0.14319	AT1G70210.1	ATCYCD1;1,CYCD1;1	CYCLIN D1;1
GRMZM2G329655	-2.805	0.143091	AT1G70210.1	ATCYCD1;1,CYCD1;1	CYCLIN D1;1
GRMZM2G161382	-2.449	0.183138	AT4G34160.1	CYCD3,CYCD3;1	CYCLIN D3;1
GRMZM2G107377	-3.077	0.118503	AT5G67260.1	CYCD3;2	CYCLIN D3;2
GRMZM2G050933	-2.383	0.19171	AT4G03270.1	CYCD6;1	Cyclin D6;1
GRMZM2G034647	-2.247	0.210662	AT5G06150.1	CYC1BAT,CYCB1;2	Cyclin family protein
GRMZM2G073003	-2.984	0.126394	AT5G06150.1	CYC1BAT,CYCB1;2	Cyclin family protein
GRMZM2G076468	-3.478	0.0897465	AT5G61650.1	CYCP4,CYCP4;2	CYCLIN P4;2
GRMZM2G495626	-1.134	0.455651	AT3G54180.1	CDC2B,CDKB1;1	cyclin-dependent kinase B1;1
GRMZM2G162749	2.436	5.41139	AT5G62430.1	CDF1	cycling DOF factor 1
GRMZM2G423456	2.257	4.77996	AT1G27320.1	AHK3,HK3	histidine kinase 3
GRMZM2G343769	-4.128	0.0571937	AT5G48820.2	ICK6,KRP3	inhibitor/interactor with cyclin-dependent kinase
GRMZM2G048085	2.005	4.01389	AT4G35770.1	ATSEN1,DIN1,SEN1	Rhodanese/Cell cycle control phosphatase superfamily protein
GRMZM2G069911	1.917	3.77637	AT2G18050.1	HIS1-3	histone H1-3
GRMZM2G159715	9.187	582.858	AT3G10330.1		Cyclin-like family protein
GRMZM2G011520	-1.108	0.463937	AT5G03455.1	ACR2,ARATH;CDC25,CDC25	Rhodanese/Cell cycle control phosphatase superfamily protein
GRMZM2G074317	1.669	3.17994	AT5G15410.2	ATCNGC2,CNGC2,DND1	Cyclic nucleotide-regulated ion channel family protein
GRMZM5G821639	-2.305	0.202361	AT4G11920.1	CCS52A2,FZR1	cell cycle switch protein 52 A2
GRMZM2G074585	-1.651	0.318419	AT1G20190.1	ATEXP11,ATEXPA11,ATHEXP ALPHA 1.14,EXP11,EXPA11	expansin 11
GRMZM2G105844	-2.217	0.215088	AT1G69530.2	AT-EXP1,ATEXP1,ATEXPA1,ATHEXP ALPHA 1.2,EXP1,EXPA1	expansin A1
GRMZM2G339122	-5.115	0.0288557	AT1G69530.2	AT-EXP1,ATEXP1,ATEXPA1,ATHEXP ALPHA 1.2,EXP1,EXPA1	expansin A1
GRMZM2G072121	-1.768	0.293615	AT3G03220.1	ATEXP13,ATEXPA13,ATHEXP ALPHA 1.22,EXP13,EXPA13	expansin A13
GRMZM2G445169	-2.227	0.213602	AT2G39700.1	ATEXP4,ATEXPA4,ATHEXP ALPHA 1.6,EXPA4	expansin A4
GRMZM2G361064	-1.879	0.271872	AT2G40610.1	ATEXP8,ATEXPA8,ATHEXP ALPHA 1.11,EXP8,EXPA8	expansin A8
GRMZM2G013002	-3.381	0.0959881	AT1G65680.1	ATEXPB2,ATHEXP BETA 1.4,EXPB2	expansin B2
GRMZM2G342246	2.827	7.09597	AT1G65680.1	ATEXPB2,ATHEXP BETA 1.4,EXPB2	expansin B2
GRMZM2G118873	1.024	2.03355	AT1G65680.1	ATEXPB2,ATHEXP BETA 1.4,EXPB2	expansin B2
GRMZM2G474194	-1.142	0.453131	AT1G65680.1	ATEXPB2,ATHEXP BETA 1.4,EXPB2	expansin B2
GRMZM2G021621	-2.067	0.238655	AT1G65680.1	ATEXPB2,ATHEXP BETA 1.4,EXPB2	expansin B2
GRMZM2G094990	-2.191	0.219	AT1G65680.1	ATEXPB2,ATHEXP BETA 1.4,EXPB2	expansin B2
GRMZM2G176595	-2.342	0.197237	AT1G65680.1	ATEXPB2,ATHEXP BETA 1.4,EXPB2	expansin B2
GRMZM2G169967	-4.07	0.0595399	AT4G28250.1	ATEXPB3,ATHEXP BETA 1.6,EXPB3	expansin B3
GRMZM2G056236	-1.529	0.346517	AT2G45110.1	ATEXPB4,ATHEXP BETA 1.1,EXPB4	expansin B4
GRMZM2G026956	3.034	8.19078	AT2G45110.1	ATEXPB4,ATHEXP BETA 1.1,EXPB4	expansin B4
GRMZM2G121308	1.172	2.25324	AT2G45110.1	ATEXPB4,ATHEXP BETA 1.1,EXPB4	expansin B4
GRMZM2G154178	-4.439	0.0461029	AT2G45110.1	ATEXPB4,ATHEXP BETA 1.1,EXPB4	expansin B4
GRMZM2G026147	1.127	2.18404	AT3G45970.1	ATEXLA1,ATEXPL1,ATHEXP BETA 2.1,EXLA1,EXPL1	expansin-like A1
GRMZM2G095968	3.735	13.3152	AT3G45970.1	ATEXLA1,ATEXPL1,ATHEXP BETA 2.1,EXLA1,EXPL1	expansin-like A1
GRMZM2G004955	-1.283	0.41094	AT3G45970.1	ATEXLA1,ATEXPL1,ATHEXP BETA 2.1,EXLA1,EXPL1	expansin-like A1
GRMZM2G127072	6.214	74.2336	AT4G38400.1	ATEXLA2,ATEXPL2,ATHEXP BETA 2.2,EXLA2,EXPL2	expansin-like A2
GRMZM2G437445	1.052	2.0734	AT2G37620.2	AAc1,ACT1	actin 1
GRMZM2G126010	1.635	3.10588	AT5G09810.1	ACT7	actin 7
GRMZM2G126190	-2.34	0.19751	AT5G09810.1	ACT7	actin 7
GRMZM2G053284	2.555	5.87667	AT5G09810.1	ACT7	actin 7
GRMZM2G053299	-1.469	0.361233	AT5G09810.1	ACT7	actin 7
GRMZM2G082484	-2.402	0.189202	AT5G09810.1	ACT7	actin 7
GRMZM2G030169	-3.43	0.0927827	AT5G09810.1	ACT7	actin 7
GRMZM2G027723	-2.508	0.175799	AT4G32410.1	AtCESA1,CESA1,RSW1	cellulose synthase 1
GRMZM2G112336	-2.619	0.162781	AT4G32410.1	AtCESA1,CESA1,RSW1	cellulose synthase 1
GRMZM2G113137	-1.778	0.291587	AT5G64740.1	CESA6,E112,IXR2,PRC1	cellulose synthase 6
GRMZM2G028353	-1.547	0.342221	AT5G64740.1	CESA6,E112,IXR2,PRC1	cellulose synthase 6
GRMZM2G025231	-1.768	0.293615	AT5G64740.1	CESA6,E112,IXR2,PRC1	cellulose synthase 6
GRMZM2G082580	-2.571	0.168288	AT5G64740.1	CESA6,E112,IXR2,PRC1	cellulose synthase 6
GRMZM2G177631	-2.667	0.157454	AT5G64740.1	CESA6,E112,IXR2,PRC1	cellulose synthase 6
GRMZM2G055795	-5.836	0.0175061	AT4G18780.1	ATCESA8,CESA8,IRX1,LEW2	cellulose synthase family protein
GRMZM2G018241	-1.225	0.427798	AT5G05170.1	ATCESA3,ATH-B,CESA3,CEV1,IXR1	Cellulose synthase family protein
GRMZM2G150404	-1.299	0.406408	AT5G05170.1	ATCESA3,ATH-B,CESA3,CEV1,IXR1	Cellulose synthase family protein
GRMZM2G424832	-1.656	0.317318	AT5G05170.1	ATCESA3,ATH-B,CESA3,CEV1,IXR1	Cellulose synthase family protein
GRMZM2G142898	-2.769	0.146706	AT5G17420.1	ATCESA7,CESA7,IRX3,MUR10	Cellulose synthase family protein
GRMZM2G002523	-4.297	0.0508714	AT5G17420.1	ATCESA7,CESA7,IRX3,MUR10	Cellulose synthase family protein
GRMZM5G870176	-1.107	0.464258	AT3G03050.1	ATCSLD3,CSLD3,KJK	cellulose synthase-like D3
GRMZM2G015886	-2.748	0.148857	AT1G02730.1	ATCSLD5,CSLD5,SOS6	cellulose synthase-like D5
GRMZM2G110145	-2.942	0.130128	AT5G16910.1	ATCSLD2,CSLD2	cellulose-synthase like D2
GRMZM2G122277	-2.442	0.184028	AT5G16910.1	ATCSLD2,CSLD2	cellulose-synthase like D2
GRMZM2G000581	-1.368	0.387428	AT1G27440.1	ATGUT1,GUT2,IRX10	Exostosin family protein
GRMZM2G059845	-2.073	0.237665	AT1G27440.1	ATGUT1,GUT2,IRX10	Exostosin family protein
GRMZM5G898668	-3.617	0.0815032	AT1G27440.1	ATGUT1,GUT2,IRX10	Exostosin family protein
GRMZM2G430995	-1.057	0.48063	AT2G20370.1	KAM1,MUR3	Exostosin family protein
GRMZM2G448834	-1.734	0.300617	AT5G61840.1	GUT1	Exostosin family protein
GRMZM2G367701	-4.903	0.0334233	AT1G20850.1	XCP2	xylem cysteine peptidase 2
GRMZM2G319798	-2.322	0.19999	AT1G14720.1	ATXTH28,EXGT-A2,XTH28,XTR2	xyloglucan endotransglucosylase/hydrolase 28
GRMZM2G039919	-3.625	0.0810525	AT1G14720.1	ATXTH28,EXGT-A2,XTH28,XTR2	xyloglucan endotransglucosylase/hydrolase 28
GRMZM2G172932	-1.161	0.447202	AT5G12250.1	TUB6	beta-6 tubulin
GRMZM2G334899	-1.388	0.382094	AT5G12250.1	TUB6	beta-6 tubulin
GRMZM2G042636	-1.957	0.257563	AT5G12250.1	TUB6	beta-6 tubulin
GRMZM2G071790	-2.2	0.217638	AT5G12250.1	TUB6	beta-6 tubulin
GRMZM2G133802	-3.47	0.0902456	AT5G12250.1	TUB6	beta-6 tubulin
GRMZM2G066326	-4.115	0.0577114	AT4G35350.1	XCP1	xylem cysteine peptidase 1
GRMZM2G114861	-2.533	0.172779	AT4G05190.1	ATK5	kinesin 5
GRMZM2G436981	-3.005	0.124568	AT4G05190.1	ATK5	kinesin 5
GRMZM2G096458	-2.817	0.141905	AT1G65470.1	FAS1,NFB2	chromatin assembly factor-1 (FASCIATA1) (FAS1)
GRMZM2G010105	-2.825	0.141121	AT1G65470.1	FAS1,NFB2	chromatin assembly factor-1 (FASCIATA1) (FAS1)
GRMZM2G025592	-3.271	0.103593	AT1G69770.1	CMT3	chromomethylase 3
GRMZM2G005310	-2.189	0.219303	AT1G69770.1	CMT3	chromomethylase 3
GRMZM2G044317	-2.909	0.133139	AT1G67320.2		DNA primase, large subunit family
GRMZM6G314950	-2.259	0.208917	AT5G41880.1	POLA3,POLA4	DNA primases;DNA primases
GRMZM2G164325	-2.656	0.158659	AT5G49010.2	SLD5	DNA replication protein-related
GRMZM2G047143	-1.837	0.279903	AT3G25980.1	MAD2	DNA-binding HORMA family protein
GRMZM2G109677	-1.108	0.463937	AT1G43170.1	ARP1,emb2207,RP1,RPL3A	ribosomal protein 1
GRMZM2G135727	-1.146	0.451876	AT1G43170.5	ARP1,emb2207,RP1,RPL3A	ribosomal protein 1
GRMZM5G801409	-1.442	0.368057	AT1G43170.3	ARP1,emb2207,RP1,RPL3A	ribosomal protein 1
GRMZM2G324314	-1.477	0.359235	AT1G43170.6	ARP1,emb2207,RP1,RPL3A	ribosomal protein 1
GRMZM2G132968	-1.048	0.483638	AT1G43170.7	ARP1,emb2207,RP1,RPL3A	ribosomal protein 1
GRMZM2G102230	-1.373	0.386088	AT3G04400.1	emb2171	Ribosomal protein L14p/L23e family protein
GRMZM2G148646	-1.754	0.296479	AT2G18020.1	EMB2296	Ribosomal protein L2 family
GRMZM2G085675	-1.136	0.455019	AT4G30930.1	NFD1	Ribosomal protein L21
GRMZM2G385287	-1.515	0.349896	AT1G33140.1	PGY2	Ribosomal protein L6 family
GRMZM2G084739	-1.623	0.32466	AT1G33140.1	PGY2	Ribosomal protein L6 family
GRMZM2G112050	-1.048	0.483638	AT4G00100.1	ATRPS13A,PFL2,RPS13,RPS13A	ribosomal protein S13A
GRMZM5G852185	-1.562	0.338681	AT4G00100.1	ATRPS13A,PFL2,RPS13,RPS13A	ribosomal protein S13A
GRMZM5G851698	-1.045	0.484645	AT5G10360.1	EMB3010,RPS6B	Ribosomal protein S6e
GRMZM2G054136	-1.231	0.426022	AT5G10360.1	EMB3010,RPS6B	Ribosomal protein S6e
GRMZM2G181194	-1.658	0.316878	AT1G08360.1		Ribosomal protein L1p/L10e family
GRMZM2G023748	-2.169	0.222365	AT1G08360.1		Ribosomal protein L1p/L10e family
GRMZM2G047732	-1.219	0.42958	AT1G23410.1		Ribosomal protein S27a / Ubiquitin family protein
GRMZM2G357296	-1.323	0.399703	AT1G23410.1		Ribosomal protein S27a / Ubiquitin family protein
GRMZM2G431821	-1.865	0.274523	AT1G23410.1		Ribosomal protein S27a / Ubiquitin family protein
GRMZM2G110044	1.418	2.67215	AT1G27330.1		Ribosome associated membrane protein RAMP4
GRMZM2G040369	-1.357	0.390393	AT1G56070.1	LOS1	Ribosomal protein S5/Elongation factor G/III/V family protein
GRMZM2G054201	-1.009	0.496891	AT2G37190.1		Ribosomal protein L11 family protein
GRMZM2G122290	-1.446	0.367038	AT2G42710.1		Ribosomal protein L1p/L10e family
GRMZM2G166659	-1.066	0.477641	AT3G55280.2	RPL23AB	ribosomal protein L23AB
GRMZM2G005973	1.757	3.37995	AT3G63490.1		Ribosomal protein L1p/L10e family
GRMZM2G064759	2.421	5.35542	AT5G66360.2		Ribosomal RNA adenine dimethylase family protein
GRMZM2G082974	-1.947	0.259355	AT1G13950.1	ATELF5A-1,EIF-5A,EIF5A,ELF5A-1	eukaryotic elongation factor 5A-1
GRMZM2G018947	-1.19	0.438303	AT3G19760.1	EIF4A-III	eukaryotic initiation factor 4A-III
GRMZM2G133764	-1.242	0.422786	AT3G19760.1	EIF4A-III	eukaryotic initiation factor 4A-III
GRMZM2G476009	1.295	2.45377	AT3G22320.1	ATRPABC24.3,NRPB5,NRPD5,RPB5A	Eukaryotic rpb5 RNA polymerase subunit family protein
GRMZM2G094083	-1.495	0.354781	AT3G57290.1	ATEIF3E-1,ATINT6,EIF3E,INT-6,INT6,TIF3E1	eukaryotic translation initiation factor 3E
PI-signaling
GRMZM2G061969	1.732	3.32188	AT3G15730.1	PLD,PLDALPHA1	phospholipase D alpha 1
GRMZM2G018416	-2.102	0.232935	AT4G26690.1	GPDL2,MRH5,SHV3	PLC-like phosphodiesterase family protein
GRMZM2G013324	-2.337	0.197921	AT4G26690.1	GPDL2,MRH5,SHV3	PLC-like phosphodiesterase family protein
GRMZM2G038934	-4.015	0.0618535	AT4G26690.1	GPDL2,MRH5,SHV3	PLC-like phosphodiesterase family protein
GRMZM2G021482	-4.062	0.059871	AT4G26690.1	GPDL2,MRH5,SHV3	PLC-like phosphodiesterase family protein
GRMZM2G167957	1.137	2.19923	AT4G08170.2		Inositol 1,3,4-trisphosphate 5/6-kinase family protein
GRMZM2G322953	1.058	2.08204	AT1G43670.1		Inositol monophosphatase family protein
GRMZM5G863364	-1.355	0.390935	AT5G07370.2	ATIPK2A,IPK2a	inositol polyphosphate kinase 2 alpha
Drought stress response
GRMZM2G303829	-2.362	0.194521	AT2G35980.1	ATNHL10,NHL10,YLS9	Late embryogenesis abundant (LEA) hydroxyproline-rich glycoprotein
GRMZM2G448627	6.273	77.3323	AT5G06760.1	LEA4-5	Late Embryogenesis Abundant 4-5
GRMZM6G192875	6.873	117.214	AT5G06760.1	LEA4-5	Late Embryogenesis Abundant 4-5
GRMZM2G072322	11.649	3211.43	AT1G72100.1		late embryogenesis abundant domain-containing protein
GRMZM2G063287	9.407	678.874	AT2G18340.2		late embryogenesis abundant domain-containing protein
GRMZM2G050607	5.479	44.6009	AT2G46140.1		Late embryogenesis abundant protein
GRMZM2G096475	6.964	124.845	AT1G52690.1		Late embryogenesis abundant protein (LEA) family protein
GRMZM2G425629	7.101	137.282	AT3G15670.1		Late embryogenesis abundant protein (LEA) family protein
GRMZM2G371375	10.757	1730.53	AT5G44310.2		Late embryogenesis abundant protein (LEA) family protein
GRMZM2G473960	8.687	412.143	AT2G35300.1	LEA18	Late embryogenesis abundant protein, group 1 protein
GRMZM2G412436	2.994	7.9668	AT3G53040.1		late embryogenesis abundant protein, putative / LEA protein, putative
GRMZM2G168397	-1.632	0.322641	AT1G21080.1		DNAJ heat shock N-terminal domain-containing protein
GRMZM5G803365	4.619	24.573	AT1G52560.1		HSP20-like chaperones superfamily protein
GRMZM2G481605	2.832	7.12061	AT1G53540.1		HSP20-like chaperones superfamily protein
GRMZM2G437100	3.679	12.8082	AT1G53540.1		HSP20-like chaperones superfamily protein
GRMZM2G158232	5.239	37.7656	AT1G53540.1		HSP20-like chaperones superfamily protein
GRMZM2G046382	3.525	11.5115	AT1G53540.1		HSP20-like chaperones superfamily protein
GRMZM2G333635	5.08	33.8246	AT1G53540.1		HSP20-like chaperones superfamily protein
GRMZM2G306679	5.157	35.6789	AT1G53540.1		HSP20-like chaperones superfamily protein
GRMZM2G479260	6.123	69.6958	AT1G53540.1		HSP20-like chaperones superfamily protein
GRMZM2G324956	1.247	2.37347	AT1G53540.1		HSP20-like chaperones superfamily protein
GRMZM2G085934	3.248	9.50048	AT1G54050.1		HSP20-like chaperones superfamily protein
GRMZM2G098167	2.891	7.41784	AT1G54050.1		HSP20-like chaperones superfamily protein
GRMZM2G165865	4.024	16.2684	AT1G54050.1		HSP20-like chaperones superfamily protein
GRMZM2G360681	2.649	6.27232	AT1G74310.1	ATHSP101,HOT1,HSP101	heat shock protein 101
GRMZM2G137495	-1.188	0.438911	AT2G20560.1		DNAJ heat shock family protein
GRMZM2G449274	-2.338	0.197784	AT2G27140.1		HSP20-like chaperones superfamily protein
GRMZM2G081822	-2.627	0.16188	AT2G27140.1		HSP20-like chaperones superfamily protein
GRMZM2G024718	3.726	13.2324	AT2G32120.2	HSP70T-2	heat-shock protein 70T-2
GRMZM2G029546	1.521	2.8699	AT2G42750.1		DNAJ heat shock N-terminal domain-containing protein
GRMZM2G128248	-1.259	0.417833	AT3G08910.1		DNAJ heat shock family protein
GRMZM2G310431	2.051	4.14393	AT3G12580.1	ATHSP70,HSP70	heat shock protein 70
GRMZM2G428391	2.664	6.33788	AT3G12580.1	ATHSP70,HSP70	heat shock protein 70
GRMZM2G086964	-1.324	0.399426	AT3G62600.1	ATERDJ3B,ERDJ3B	DNAJ heat shock family protein
GRMZM2G031637	-2.402	0.189202	AT4G02100.1		Heat shock protein DnaJ with tetratricopeptide repeat
GRMZM2G029609	-2.222	0.214344	AT4G02100.1		Heat shock protein DnaJ with tetratricopeptide repeat
GRMZM2G331701	11.313	2544.21	AT4G10250.1	ATHSP22.0	HSP20-like chaperones superfamily protein
GRMZM2G346839	6.877	117.539	AT4G10250.1	ATHSP22.0	HSP20-like chaperones superfamily protein
GRMZM2G144997	2.888	7.40244	AT4G13830.2	J20	DNAJ-like 20
GRMZM2G149647	6.305	79.0668	AT4G27670.1	HSP21	heat shock protein 21
GRMZM2G080724	2.964	7.80284	AT4G27670.1	HSP21	heat shock protein 21
GRMZM2G049373	-1.02	0.493116	AT4G28480.1		DNAJ heat shock family protein
GRMZM2G002131	2.579	5.97525	AT4G36990.1	AT-HSFB1,ATHSF4,HSF4,HSFB1	heat shock factor 4
GRMZM2G366532	6.422	85.7462	AT5G02500.1	AT-HSC70-1,HSC70,HSC70-1,HSP70-1	heat shock cognate protein 70-1
GRMZM2G034157	4.138	17.6061	AT5G12020.1	HSP17.6II	17.6 kDa class II heat shock protein
GRMZM2G404249	1.987	3.96412	AT5G12020.1	HSP17.6II	17.6 kDa class II heat shock protein
GRMZM2G012455	4.144	17.6794	AT5G12020.1	HSP17.6II	17.6 kDa class II heat shock protein
GRMZM2G083810	3.005	8.02777	AT5G12020.1	HSP17.6II	17.6 kDa class II heat shock protein
GRMZM5G899188	14.542	23854.9	AT5G12020.1	HSP17.6II	17.6 kDa class II heat shock protein
GRMZM2G177447	1.24	2.36199	AT5G12430.1		Heat shock protein DnaJ with tetratricopeptide repeat
GRMZM2G017411	1.553	2.93427	AT5G27240.1		DNAJ heat shock N-terminal domain-containing protein
GRMZM2G335242	2.459	5.49835	AT5G37670.1		HSP20-like chaperones superfamily protein
GRMZM2G114793	-1.341	0.394747	AT5G42020.1	BIP,BIP2	Heat shock protein 70 (Hsp 70) family protein
GRMZM5G833699	6.96	124.5	AT5G52640.1	ATHS83,AtHsp90-1,ATHSP90.1,HSP81-1,HSP81.1,HSP83,HSP90.1	heat shock protein 90.1
GRMZM2G069651	1.2	2.2974	AT5G56000.1	AtHsp90.4,Hsp81.4	HEAT SHOCK PROTEIN 81.4
GRMZM2G329131	4.117	17.3516	AT5G59720.1	HSP18.2	heat shock protein 18.2
GRMZM2G422240	5.68	51.2685	AT5G59720.1	HSP18.2	heat shock protein 18.2
GRMZM2G098696	1.93	3.81055	AT5G62020.1	AT-HSFB2A,HSFB2A	heat shock transcription factor B2A
GRMZM2G301485	1.066	2.09362	AT5G62020.1	AT-HSFB2A,HSFB2A	heat shock transcription factor B2A
GRMZM2G086841	5.282	38.9081	AT1G80920.1	J8	Chaperone DnaJ-domain superfamily protein
GRMZM2G448368	2.007	4.01946	AT2G17880.1		Chaperone DnaJ-domain superfamily protein
GRMZM2G303149	1.092	2.13169	AT2G17880.1		Chaperone DnaJ-domain superfamily protein
GRMZM2G399136	3.922	15.1579	AT2G17880.1		Chaperone DnaJ-domain superfamily protein
GRMZM2G070475	2.412	5.32212	AT3G14200.1		Chaperone DnaJ-domain superfamily protein
GRMZM2G098058	1.033	2.04627	AT3G14200.1		Chaperone DnaJ-domain superfamily protein
GRMZM2G112626	1.284	2.43513	AT5G16650.1		Chaperone DnaJ-domain superfamily protein
GRMZM2G138511	1.163	2.23923	AT5G49580.1		Chaperone DnaJ-domain superfamily protein
GRMZM2G110574	4.027	16.3023	AT4G24190.2	AtHsp90-7,AtHsp90.7,HSP90.7,SHD	Chaperone protein htpG family protein
GRMZM2G063988	3.228	9.36968	AT4G24190.2	AtHsp90-7,AtHsp90.7,HSP90.7,SHD	Chaperone protein htpG family protein
GRMZM5G831887	2.33	5.02805	AT4G24190.1	AtHsp90-7,AtHsp90.7,HSP90.7,SHD	Chaperone protein htpG family protein
GRMZM2G073401	-2.047	0.241987	AT1G14980.1	CPN10	chaperonin 10
GRMZM2G015989	-1.194	0.437089	AT1G55490.2	CPN60B,LEN1	chaperonin 60 beta
GRMZM2G111475	2.136	4.39542	AT5G49910.1	cpHsc70-2,CPHSC70-2EAT SHOCK PROTEIN 70-2,HSC70-7	chloroplast heat shock protein 70-2
GRMZM2G079668	1.073	2.1038	AT5G49910.1	cpHsc70-2,CPHSC70-2EAT SHOCK PROTEIN 70-2,HSC70-7	chloroplast heat shock protein 70-2
GRMZM2G036590	1.218	2.32624	AT5G17710.2	EMB1241	Co-chaperone GrpE family protein
GRMZM2G041065	4.002	16.0222	AT1G15690.1	ATAVP3,AtVHP1;1,AVP-3,AVP1	Inorganic H pyrophosphatase family protein
GRMZM2G148200	-1.857	0.27605	AT1G15690.1	ATAVP3,AtVHP1;1,AVP-3,AVP1	Inorganic H pyrophosphatase family protein
GRMZM2G022915	2.561	5.90117	AT2G26650.1	AKT1,ATAKT1,KT1	K+ transporter 1
GRMZM2G086389	1.201	2.29899	AT2G35060.2	KUP11	K+ uptake permease 11
GRMZM2G005040	1.045	2.06337	AT2G35060.1	KUP11	K+ uptake permease 11
GRMZM2G176780	1.201	2.29899	AT1G78130.1	UNE2	Major facilitator superfamily protein
GRMZM2G053987	1.842	3.58507	AT3G45640.1	ATMAPK3,ATMPK3,MPK3	mitogen-activated protein kinase 3
GRMZM2G412601	-1.129	0.457233	AT4G30960.1	ATCIPK6,CIPK6,SIP3,SNRK3.14	SOS3-interacting protein 3
GRMZM2G450233	3.676	12.7816	AT1G05260.1	RCI3,RCI3A	Peroxidase superfamily protein
GRMZM2G341934	-1.603	0.329192	AT1G05260.1	RCI3,RCI3A	Peroxidase superfamily protein
GRMZM2G085967	-1.652	0.318199	AT1G05260.1	RCI3,RCI3A	Peroxidase superfamily protein
GRMZM2G089895	-2.875	0.136313	AT1G05260.1	RCI3,RCI3A	Peroxidase superfamily protein
GRMZM2G038982	2.048	4.13532	AT1G08720.1	ATEDR1,EDR1	Protein kinase superfamily protein
GRMZM2G146913	4.049	16.5528	AT1G10360.1	ATGSTU18,GST29,GSTU18	glutathione S-transferase TAU 18
GRMZM2G447632	2.639	6.229	AT1G10360.1	ATGSTU18,GST29,GSTU18	glutathione S-transferase TAU 18
GRMZM2G066369	-1.596	0.330793	AT1G10360.1	ATGSTU18,GST29,GSTU18	glutathione S-transferase TAU 18
GRMZM2G161891	4.286	19.5081	AT1G10360.1	ATGSTU18,GST29,GSTU18	glutathione S-transferase TAU 18
GRMZM2G028821	4.162	17.9014	AT1G10370.1	ATGSTU17,ERD9,GST30,GST30B	Glutathione S-transferase family protein
GRMZM2G155593	-1.57	0.336808	AT1G10940.1	ASK1,SNRK2-4,SNRK2.4,SRK2A	Protein kinase superfamily protein
GRMZM2G063961	-1.755	0.296273	AT1G10940.1	ASK1,SNRK2-4,SNRK2.4,SRK2A	Protein kinase superfamily protein
GRMZM2G023387	2.584	5.996	AT1G11530.1	ATCXXS1,CXXS1	C-terminal cysteine residue is changed to a serine 1
GRMZM2G151230	6.766	108.835	AT1G14870.1	PCR2	PLANT CADMIUM RESISTANCE 2
GRMZM2G119755	-1.634	0.322194	AT1G14870.1	PCR2	PLANT CADMIUM RESISTANCE 2
GRMZM2G335618	2.657	6.3072	AT1G17180.1	ATGSTU25,GSTU25	glutathione S-transferase TAU 25
GRMZM2G149809	-2.184	0.220065	AT1G20030.2		Pathogenesis-related thaumatin superfamily protein
GRMZM2G147014	2.078	4.22221	AT1G20440.1	AtCOR47,COR47,RD17	cold-regulated 47
GRMZM2G373522	2.758	6.76458	AT1G20450.1	ERD10,LTI29,LTI45	Dehydrin family protein
GRMZM2G420772	-2.456	0.182251	AT1G22900.1		Disease resistance-responsive (dirigent-like protein) family protein
GRMZM2G127361	1.664	3.16894	AT1G23740.1		Oxidoreductase, zinc-binding dehydrogenase family protein
GRMZM2G311898	3.63	12.3805	AT1G28480.1	GRX480,roxy19	Thioredoxin superfamily protein
GRMZM2G044851	-4.943	0.0325094	AT1G32450.1	NRT1.5	nitrate transporter 1.5
GRMZM2G358059	-1.886	0.270556	AT1G56340.2	AtCRT1a,CRT1,CRT1a	calreticulin 1a
GRMZM2G074687	-1.75	0.297302	AT1G56340.2	AtCRT1a,CRT1,CRT1a	calreticulin 1a
GRMZM2G320023	-6.346	0.0122932	AT1G58170.1		Disease resistance-responsive (dirigent-like protein) family protein
GRMZM2G434541	2.85	7.21	AT1G59670.1	ATGSTU15,GSTU15	glutathione S-transferase TAU 15
GRMZM2G127134	2.138	4.40151	AT1G59740.1		Major facilitator superfamily protein
GRMZM2G451672	-1.033	0.488693	AT1G61850.2		phospholipases;galactolipases
GRMZM2G043435	-1.743	0.298748	AT1G64060.1	ATRBOH F,ATRBOHF,RBOH F,RBOHAP108,RBOHF	respiratory burst oxidase protein F
GRMZM2G178199	-1.596	0.330793	AT1G65870.1		Disease resistance-responsive (dirigent-like protein) family protein
GRMZM5G891944	-1.089	0.470087	AT1G68740.1	PHO1;H1	EXS (ERD1/XPR1/SYG1) family protein
GRMZM2G103342	1.531	2.88986	AT1G71695.1		Peroxidase superfamily protein
GRMZM2G108153	-3.875	0.0681567	AT1G71695.1		Peroxidase superfamily protein
GRMZM2G476523	-2.449	0.183138	AT1G73620.1		Pathogenesis-related thaumatin superfamily protein
GRMZM2G061230	-1.484	0.357496	AT1G77100.1		Peroxidase superfamily protein
GRMZM2G163421	-1.267	0.415523	AT1G77510.1	ATPDI6,ATPDIL1-2,PDI6,PDIL1-2	PDI-like 1-2
GRMZM2G568636	-2.511	0.175434	AT1G77760.1	GNR1,NIA1,NR1	nitrate reductase 1
GRMZM2G019207	8.401	338.028	AT1G78380.1	ATGSTU19,GST8,GSTU19	glutathione S-transferase TAU 19
GRMZM2G129357	-2.075	0.237336	AT1G78380.1	ATGSTU19,GST8,GSTU19	glutathione S-transferase TAU 19
GRMZM2G064255	1.474	2.77791	AT2G02380.1	ATGSTZ2,GSTZ2	glutathione S-transferase (class zeta) 2
GRMZM2G101245	3.445	10.8905	AT2G05940.1		Protein kinase superfamily protein
GRMZM2G063775	-1.098	0.467164	AT2G21630.1		Sec23/Sec24 protein transport family protein
GRMZM5G843748	1.218	2.32624	AT2G22420.1		Peroxidase superfamily protein
GRMZM2G062390	-1.815	0.284204	AT2G24800.1		Peroxidase superfamily protein
GRMZM2G476069	8.066	267.983	AT2G26690.1		Major facilitator superfamily protein
GRMZM2G106140	1.232	2.34892	AT2G27460.1		sec23/sec24 transport family protein
GRMZM2G095810	-2.005	0.249135	AT2G27460.1		sec23/sec24 transport family protein
GRMZM2G416632	3.341	10.1331	AT2G29420.1	ATGSTU7,GST25,GSTU7	glutathione S-transferase tau 7
GRMZM2G092793	2.575	5.95871	AT2G29650.1	ANTR1,PHT4;1	phosphate transporter 4;1
GRMZM2G308752	4.087	16.9945	AT2G30360.1	CIPK11,PKS5,SIP4,SNRK3.22	SOS3-interacting protein 4
GRMZM2G381709	-1.017	0.494143	AT2G33770.1	ATUBC24,PHO2,UBC24	phosphate 2
GRMZM2G179462	8.827	454.142	AT2G38905.1		Low temperature and salt responsive protein family
GRMZM2G144648	-3.803	0.0716445	AT2G39040.1		Peroxidase superfamily protein
GRMZM2G123394	3.963	15.5949	AT2G40000.1	ATHSPRO2,HSPRO2	ortholog of sugar beet HS1 PRO-1 2
GRMZM2G093325	2.999	7.99446	AT2G41430.4	CID1,ERD15,LSR1	dehydration-induced protein (ERD15)
GRMZM5G845782	1.554	2.9363	AT2G41430.4	CID1,ERD15,LSR1	dehydration-induced protein (ERD15)
GRMZM2G327692	1.916	3.77375	AT2G41430.5	CID1,ERD15,LSR1	dehydration-induced protein (ERD15)
GRMZM2G045178	2.745	6.7039	AT2G41430.5	CID1,ERD15,LSR1	dehydration-induced protein (ERD15)
GRMZM2G037189	1.143	2.2084	AT2G41430.4	CID1,ERD15,LSR1	dehydration-induced protein (ERD15)
GRMZM5G828488	-1.76	0.295248	AT2G45130.1	ATSPX3,SPX3	SPX domain gene 3
GRMZM2G065989	-2.329	0.199022	AT2G45130.1	ATSPX3,SPX3	SPX domain gene 3
GRMZM2G414727	1.326	2.50707	AT2G46690.1		SAUR-like auxin-responsive protein family
GRMZM2G096269	-2.3	0.203063	AT2G47730.1	ATGSTF5,ATGSTF8,GST6,GSTF8	glutathione S-transferase phi 8
GRMZM2G096247	-3.945	0.0649287	AT2G47730.1	ATGSTF5,ATGSTF8,GST6,GSTF8	glutathione S-transferase phi 8
GRMZM2G175134	-3.45	0.0915054	AT3G03190.1	ATGSTF11,ATGSTF6,GSTF11	glutathione S-transferase F11
GRMZM2G096153	-1.476	0.359484	AT3G03190.1	ATGSTF11,ATGSTF6,GSTF11	glutathione S-transferase F11
GRMZM2G119499	-2.842	0.139467	AT3G03190.1	ATGSTF11,ATGSTF6,GSTF11	glutathione S-transferase F11
GRMZM2G117971	6.872	117.133	AT3G04720.1	HEL,PR-4,PR4	pathogenesis-related 4
GRMZM2G117942	4.508	22.7532	AT3G04720.1	HEL,PR-4,PR4	pathogenesis-related 4
GRMZM2G117989	4.299	19.6847	AT3G04720.1	HEL,PR-4,PR4	pathogenesis-related 4
GRMZM2G069018	1.141	2.20534	AT3G05700.1		Drought-responsive family protein
GRMZM2G015605	1.945	3.85038	AT3G05880.1	RCI2A	Low temperature and salt responsive protein family
GRMZM2G099984	2.768	6.81163	AT3G05880.1	RCI2A	Low temperature and salt responsive protein family
GRMZM2G020666	2.053	4.14968	AT3G05890.1	RCI2B	Low temperature and salt responsive protein family
GRMZM2G097989	-1.036	0.487678	AT3G09270.1	ATGSTU8,GSTU8	glutathione S-transferase TAU 8
GRMZM2G146475	-1.635	0.32197	AT3G09270.1	ATGSTU8,GSTU8	glutathione S-transferase TAU 8
GRMZM2G031033	9.095	546.849	AT3G10020.1
GRMZM5G872499	1.687	3.21986	AT3G23430.1	ATPHO1,PHO1	phosphate 1
GRMZM2G056695	-1.376	0.385286	AT3G23660.1		Sec23/Sec24 protein transport family protein
GRMZM2G163860	1.093	2.13317	AT3G25510.1		disease resistance protein (TIR-NBS-LRR class), putative
GRMZM2G158489	-1.098	0.467164	AT3G52190.1	PHF1	phosphate transporter traffic facilitator1
GRMZM2G112377	-3.886	0.067639	AT3G54700.1	PHT1;7	phosphate transporter 1;7
GRMZM2G007854	-1.379	0.384485	AT3G58640.1		Mitogen activated protein kinase kinase kinase-related
GRMZM2G425072	2.095	4.27226	AT3G60690.1		SAUR-like auxin-responsive protein family
GRMZM2G116273	-1.619	0.325561	AT3G62760.1	ATGSTF13	Glutathione S-transferase family protein
GRMZM2G149422	2.541	5.81992	AT4G08950.1	EXO	Phosphate-responsive 1 family protein
GRMZM2G008353	5.233	37.6088	AT4G08950.1	EXO	Phosphate-responsive 1 family protein
GRMZM2G090226	2.213	4.63638	AT4G08950.1	EXO	Phosphate-responsive 1 family protein
GRMZM2G448883	-1.107	0.464258	AT4G08950.1	EXO	Phosphate-responsive 1 family protein
GRMZM2G104394	-1.779	0.291385	AT4G11290.1		Peroxidase superfamily protein
GRMZM2G419953	-3.267	0.103881	AT4G11290.1		Peroxidase superfamily protein
GRMZM2G164909	1.99	3.97237	AT4G11660.1	AT-HSFB2B,HSFB2B	winged-helix DNA-binding transcription factor family protein
GRMZM2G033985	-9.809	0.0011148	AT4G16270.1		Peroxidase superfamily protein
GRMZM2G033138	1.057	2.0806	AT4G29940.1	PRHA	pathogenesis related homeodomain protein A
GRMZM2G133434	3.403	10.578	AT4G30170.1		Peroxidase family protein
GRMZM2G122853	-3.425	0.0931048	AT4G33420.1		Peroxidase superfamily protein
GRMZM2G171435	1.008	2.01112	AT4G33950.1	ATOST1,OST1,P44,SNRK2-6,SNRK2.6,SRK2E	Protein kinase superfamily protein
GRMZM2G081915	-2.287	0.204901	AT4G33950.1	ATOST1,OST1,P44,SNRK2-6,SNRK2.6,SRK2E	Protein kinase superfamily protein
GRMZM2G140811	1.029	2.04061	AT4G35790.2	ATPLDDELTA,PLDDELTA	phospholipase D delta
GRMZM2G346861	-1.454	0.365008	AT4G38660.1		Pathogenesis-related thaumatin superfamily protein
GRMZM2G149798	-1.735	0.300409	AT4G38660.1		Pathogenesis-related thaumatin superfamily protein
GRMZM2G151589	-3.255	0.104748	AT4G38660.1		Pathogenesis-related thaumatin superfamily protein
GRMZM2G159110	-1.254	0.419284	AT4G38670.1		Pathogenesis-related thaumatin superfamily protein
GRMZM2G471357	3.668	12.711	AT5G05340.1		Peroxidase superfamily protein
GRMZM2G020523	-4.802	0.0358471	AT5G05340.1		Peroxidase superfamily protein
GRMZM2G405459	-4.85	0.034674	AT5G05340.1		Peroxidase superfamily protein
GRMZM2G427815	-8.699	0.00240625	AT5G05340.1		Peroxidase superfamily protein
GRMZM2G061088	1.049	2.0691	AT5G06730.1		Peroxidase superfamily protein
GRMZM2G150893	-2.173	0.221749	AT5G06730.1		Peroxidase superfamily protein
GRMZM2G011708	-4.844	0.0348186	AT5G06730.1		Peroxidase superfamily protein
GRMZM2G116846	-6.436	0.0115497	AT5G06730.1		Peroxidase superfamily protein
GRMZM2G153274	-1.417	0.37449	AT5G08030.1		PLC-like phosphodiesterases superfamily protein
GRMZM2G136158	-1.859	0.275667	AT5G15180.1		Peroxidase superfamily protein
GRMZM5G858887	1.573	2.97523	AT5G15410.2	ATCNGC2,CNGC2,DND1	Cyclic nucleotide-regulated ion channel family protein
GRMZM2G064605	-2.147	0.225782	AT5G40020.1		Pathogenesis-related thaumatin superfamily protein
GRMZM2G433184	-4.719	0.0379699	AT5G42500.1		Disease resistance-responsive (dirigent-like protein) family protein
GRMZM2G420743	-1.787	0.289774	AT5G42510.1		Disease resistance-responsive (dirigent-like protein) family protein
GRMZM2G420758	-2.263	0.208338	AT5G42510.1		Disease resistance-responsive (dirigent-like protein) family protein
GRMZM2G420733	-2.245	0.210954	AT5G42510.1		Disease resistance-responsive (dirigent-like protein) family protein
GRMZM2G097967	-4.444	0.0459434	AT5G42510.1		Disease resistance-responsive (dirigent-like protein) family protein
GRMZM2G318882	-4.461	0.0454052	AT5G42510.1		Disease resistance-responsive (dirigent-like protein) family protein
GRMZM2G132185	1.789	3.45575	AT5G44210.1	ATERF-9,ATERF9,ERF9	erf domain protein 9
GRMZM2G365774	-2.021	0.246387	AT5G51890.1		Peroxidase superfamily protein
GRMZM2G051151	3.965	15.6165	AT5G56550.1	ATOXS3,OXS3	oxidative stress 3
GRMZM2G011006	5.898	59.6314	AT5G56550.1	ATOXS3,OXS3	oxidative stress 3
GRMZM2G076844	4.8	27.8576	AT5G56550.1	ATOXS3,OXS3	oxidative stress 3
GRMZM2G031580	3.218	9.30496	AT5G56550.1	ATOXS3,OXS3	oxidative stress 3
GRMZM2G106819	4.737	26.6673	AT5G56550.1	ATOXS3,OXS3	oxidative stress 3
GRMZM2G018027	3.834	14.261	AT5G56550.1	ATOXS3,OXS3	oxidative stress 3
GRMZM2G405581	-1.415	0.37501	AT5G58400.1		Peroxidase superfamily protein
GRMZM2G382379	-2.122	0.229728	AT5G58400.1		Peroxidase superfamily protein
GRMZM2G077845	-1.888	0.270181	AT5G59845.1		Gibberellin-regulated family protein
GRMZM2G089982	-6.753	0.00927138	AT5G66390.1		Peroxidase superfamily protein
GRMZM2G079440	8.539	371.959	AT5G66400.1	ATDI8,RAB18	Dehydrin family protein
GRMZM2G098750	7.682	205.358	AT5G66400.1	ATDI8,RAB18	Dehydrin family protein
GRMZM5G800586	-2.622	0.162442	AT5G25610.1	ATRD22,RD22	BURP domain-containing protein
GRMZM2G446170	-4.713	0.0381281	AT5G25610.1	ATRD22,RD22	BURP domain-containing protein
GRMZM2G406170	3.976	15.736	AT5G25610.1	ATRD22,RD22	BURP domain-containing protein
GRMZM2G472248	1.793	3.46535	AT4G15910.1	ATDI21,DI21	drought-induced 21
GRMZM2G001304	-3.774	0.0730992	AT1G78580.1	ATTPS1,TPS1	trehalose-6-phosphate synthase
GRMZM2G162690	1.434	2.70195	AT4G24040.1	ATTRE1,TRE1	trehalase 1
GRMZM2G366659	2.14	4.40762	AT1G60140.1	ATTPS10,TPS10	trehalose phosphate synthase
GRMZM2G133966	-3.474	0.0899957	AT1G78580.1	ATTPS1,TPS1	trehalose-6-phosphate synthase
GRMZM2G123277	1.995	3.98616	AT1G06410.1	ATTPS7,ATTPSA,TPS7	trehalose-phosphatase/synthase 7
GRMZM2G118462	2.154	4.4506	AT1G06410.1	ATTPS7,ATTPSA,TPS7	trehalose-phosphatase/synthase 7
GRMZM2G527891	2.812	7.02257	AT1G23870.1	ATTPS9,TPS9	trehalose-phosphatase/synthase 9
GRMZM2G008226	1.909	3.75549	AT1G23870.1	ATTPS9,TPS9	trehalose-phosphatase/synthase 9
GRMZM2G166082	-1.318	0.401091	AT2G18390.1	ARL2,ATARLC1,HAL,TTN5	ADP-ribosylation factor family protein
GRMZM2G132116	-1.307	0.40416	AT4G32830.1	AtAUR1,AUR1	ataurora1
GRMZM5G812371	2.962	7.79203	AT2G46240.1	ATBAG6,BAG6	BCL-2-associated athanogene 6
GRMZM2G063162	4.937	30.6327	AT2G46240.1	ATBAG6,BAG6	BCL-2-associated athanogene 6
GRMZM2G113332	-1.317	0.401369	AT3G56240.1	CCH	copper chaperone
GRMZM2G049693	-1.738	0.299785	AT4G12420.1	SKU5	Cupredoxin superfamily protein
GRMZM2G107199	-1.918	0.264621	AT3G50660.1	CLM,CYP90B1,DWF4,PSC1,SAV1,SNP2	Cytochrome P450 superfamily protein
GRMZM2G073814	-2.099	0.23342	AT4G34200.1	EDA9	D-3-phosphoglycerate dehydrogenase
GRMZM2G028535	1.301	2.464	AT3G55610.1	P5CS2	delta 1-pyrroline-5-carboxylate synthase 2
GRMZM2G168893	2.352	5.10532	AT4G35420.1	DRL1	dihydroflavonol 4-reductase-like1
GRMZM2G143640	4.347	20.3506	AT1G49010.1		Duplicated homeodomain-like superfamily protein
GRMZM2G045808	-3.21	0.108067	AT5G67270.1	ATEB1C,ATEB1H1,EB1C	end binding protein 1C
GRMZM5G824964	-1.634	0.322194	AT5G67270.1	ATEB1C,ATEB1H1,EB1C	end binding protein 1C
GRMZM2G153075	3.982	15.8016	AT1G21410.1	SKP2A	F-box/RNI-like superfamily protein
GRMZM2G060163	-2.363	0.194387	AT3G27060.1	ATTSO2,TSO2	Ferritin/ribonucleotide reductase-like family protein
GRMZM2G138800	-1.883	0.271119	AT5G54500.1	FQR1	flavodoxin-like quinone reductase 1
GRMZM2G107101	-1.116	0.461371	AT1G22770.1	FB,GI	gigantea protein (GI)
GRMZM2G009223	-4.718	0.0379962	AT1G61800.1	ATGPT2,GPT2	glucose-6-phosphate/phosphate translocator 2
GRMZM2G056231	-2.484	0.178748	AT3G54560.1	HTA11	histone H2A 11
GRMZM2G005954	1.355	2.55797	AT1G19180.1	JAZ1,TIFY10A	jasmonate-zim-domain protein 1
GRMZM2G134248	3.148	8.86426	AT4G36480.1	ATLCB1,EMB2779,FBR11,LCB1	long-chain base1
GRMZM2G344388	2.744	6.69925	AT1G18350.1	ATMKK7,BUD1,MKK7	MAP kinase kinase 7
GRMZM2G075828	-1.435	0.369847	AT3G21690.1		MATE efflux family protein
GRMZM5G842695	-2.978	0.126921	AT3G21690.1		MATE efflux family protein
GRMZM2G333916	-1.746	0.298127	AT5G49160.1	DDM2,DMT01,DMT1,MET1,MET2,METI	methyltransferase 1
GRMZM2G030284	-3.077	0.118503	AT5G51600.1	ATMAP65-3,MAP65-3,PLE	Microtubule associated protein (MAP65/ASE1) family protein
GRMZM5G878379	-1.355	0.390935	AT1G51660.1	ATMEK4,ATMKK4,MKK4	mitogen-activated protein kinase kinase 4
GRMZM2G164948	-1.095	0.468136	AT4G35460.1	ATNTRB,NTR1,NTRB	NADPH-dependent thioredoxin reductase B
GRMZM2G163494	6.265	76.9047	AT5G50200.3	ATNRT3.1,NRT3.1,WR3	nitrate transmembrane transporters
GRMZM2G351347	2.153	4.44752	AT5G55630.1	ATKCO1,ATTPK1,KCO1,TPK1	Outward rectifying potassium channel protein
GRMZM2G339563	1.301	2.464	AT3G44880.1	ACD1,LLS1,PAO	Pheophorbide a oxygenase family protein with Rieske [2Fe-2S] domain
GRMZM2G034828	-2.848	0.138889	AT3G23670.1	KINESIN-12B,PAKRP1L	phragmoplast-associated kinesin-related protein, putative
GRMZM2G174807	1.995	3.98616	AT4G00430.1	PIP1;4,PIP1E,TMP-C	plasma membrane intrinsic protein 1;4
GRMZM2G108712	-2.511	0.175434	AT2G29570.1	ATPCNA2,PCNA2	proliferating cell nuclear antigen 2
GRMZM2G038497	-6.358	0.0121913	AT3G52770.1	ZPR3	protein binding
GRMZM2G035809	2.713	6.55684	AT4G33950.1	ATOST1,OST1,P44,SNRK2-6,SNRK2.6,SRK2E	Protein kinase superfamily protein
GRMZM2G009265	-1.481	0.35824	AT4G27880.1		Protein with RING/U-box and TRAF-like domains
GRMZM2G061758	-2.37	0.193446	AT5G37930.1		Protein with RING/U-box and TRAF-like domains
GRMZM2G100315	1.627	3.0887	AT3G48330.2	ATPIMT1,PIMT1	protein-l-isoaspartate methyltransferase 1
GRMZM2G029486	1.91	3.75809	AT1G09630.1	ATRAB-A2A,ATRAB11C,ATRABA2A,RAB-A2A,RAB11c	RAB GTPase 11C
GRMZM2G445958	-2.306	0.20222	AT2G24490.2	ATRPA2,ATRPA32A,ROR1,RPA2,RPA32A	replicon protein A2
GRMZM2G035314	2.319	4.98986	AT2G39940.1	COI1	RNI-like superfamily protein
GRMZM2G098714	-3.016	0.123621	AT5G08020.1	ATRPA70B,RPA70B	RPA70-kDa subunit B
GRMZM2G086934	-2.521	0.174222	AT5G08020.1	ATRPA70B,RPA70B	RPA70-kDa subunit B
GRMZM2G074094	3.059	8.33395	AT2G35160.1	SGD9,SUVH5	SU(VAR)3-9 homolog 5
GRMZM2G419409	1.97	3.91768	AT2G35160.1	SGD9,SUVH5	SU(VAR)3-9 homolog 5
GRMZM2G325783	-2.502	0.176532	AT1G03780.2	TPX2	targeting protein for XKLP2
GRMZM2G154904	-3.466	0.0904961	AT1G03780.2	TPX2	targeting protein for XKLP2
GRMZM2G174286	1.234	2.35218	AT2G02180.1	TOM3	tobamovirus multiplication protein 3
GRMZM2G470438	-1.913	0.26554	AT5G63920.1	TOP3A	topoisomerase 3alpha
GRMZM2G165755	-2.641	0.160317	AT2G42260.1	PYM,UVI4	uv-b-insensitive 4
GRMZM2G108144	-2.203	0.217186	AT3G01280.1	ATVDAC1,VDAC1	voltage dependent anion channel 1
GRMZM5G878541	-2.74	0.149685	AT1G02970.1	ATWEE1,WEE1	WEE1 kinase homolog
GRMZM2G115762	-2.007	0.24879	AT3G62720.1	ATXT1,XT1,XXT1	xylosyltransferase 1
GRMZM2G129302	-2.178	0.220982	AT3G62720.2	ATXT1,XT1,XXT1	xylosyltransferase 1
GRMZM2G166782	-4.369	0.0483949	AT1G80730.1	ATZFP1,ZFP1	zinc-finger protein 1
GRMZM2G400470	1.286	2.43851	AT4G29810.1	ATMKK2,MK1,MKK2	MAP kinase kinase 2
The absolute values of log2 (drought/control) ≥1,ie ratio ≥ 2 or ≤ 0.5 and FDR <0.001 were used as the criteria for DEGs.

## Sheet: Table S7
Table S7 Key differentially expressed genes involved in the ear leaf at the 5DAP stage subjected to drought stress
GeneID	Ear leaf log2(D/N)	Fold change (ratio D/N)	Arabi-symbol	Arabi-symbol	Annotation
Genes coding for photosythesis----antenna protein
GRMZM2G010884	-1.473	0.360232	AT1G61520.3	LHCA3	photosystem I light harvesting complex gene 3
GRMZM2G018627	-2.641	0.160317	AT2G05100.1	LHCB2,LHCB2.1	photosystem II light harvesting complex gene 2.1
GRMZM2G033885	-1.718	0.30397	AT3G08940.2	LHCB4.2	light harvesting complex photosystem II
GRMZM2G036880	-1.664	0.315563	AT3G54890.1	LHCA1	photosystem I light harvesting complex gene 1
GRMZM2G038519	-1.325	0.399149	AT3G61470.1	LHCA2	photosystem I light harvesting complex gene 2
GRMZM2G039996	-2.823	0.141316	AT1G15820.1	CP24,LHCB6	light harvesting complex photosystem II subunit 6
GRMZM2G057281	-2.938	0.130489	AT5G54270.1	LHCB3,LHCB3*1	light-harvesting chlorophyll B-binding protein 3
GRMZM2G072280	-1.511	0.350868	AT3G61470.1	LHCA2	photosystem I light harvesting complex gene 2
GRMZM2G092311	-1.414	0.37527	AT3G54890.1	LHCA1	photosystem I light harvesting complex gene 1
GRMZM2G092427	-3.525	0.0868699	AT1G15820.1	CP24,LHCB6	light harvesting complex photosystem II subunit 6
GRMZM2G120619	-4.984	0.0315985	AT2G34420.1	LHB1B2,LHCB1.5	photosystem II light harvesting complex gene B1B2
GRMZM2G149428	-2.447	0.183392	AT4G10340.1	LHCB5	light harvesting complex of photosystem II 5
GRMZM2G153184	-1.081	0.472701	AT3G47470.1	CAB4,LHCA4	light-harvesting chlorophyll-protein complex I subunit A4
GRMZM2G155216	-3.507	0.0879605	AT2G34420.1	LHB1B2,LHCB1.5	photosystem II light harvesting complex gene B1B2
GRMZM2G160268	-1.705	0.306721	AT3G47470.1	CAB4,LHCA4	light-harvesting chlorophyll-protein complex I subunit A4
GRMZM2G351977	-4.374	0.0482275	AT2G34420.1	LHB1B2,LHCB1.5	photosystem II light harvesting complex gene B1B2
GRMZM2G402936	-1.818	0.283614	AT2G34420.1	LHB1B2,LHCB1.5	photosystem II light harvesting complex gene B1B2
GRMZM2G414192	-2.641	0.160317	AT2G05100.1	LHCB2,LHCB2.1	photosystem II light harvesting complex gene 2.1
GRMZM2G429955	-5.804	0.0178987	AT2G34420.1	LHB1B2,LHCB1.5	photosystem II light harvesting complex gene B1B2
Genes coding for photosythesis complex II
GRMZM2G134130	-2.592	0.165856	AT1G67740.1	PSBY,YCF32	photosystem II BY
GRMZM2G308944	-1.367	0.387697	AT1G67740.1	PSBY,YCF32	photosystem II BY
GRMZM2G005984	-1.348	0.392836	AT1G03600.1	PSB27	photosystem II family protein
GRMZM2G056424	-2.342	0.197237	AT1G03600.1	PSB27	photosystem II family protein
GRMZM2G005433	-2.341	0.197373	AT4G28660.2	PSB28	photosystem II reaction center PSB28 protein
GRMZM2G132506	-1.187	0.439215	AT4G28660.2	PSB28	photosystem II reaction center PSB28 protein
GRMZM2G175804	-8.763	0.00230183	AT4G28660.2	PSB28	photosystem II reaction center PSB28 protein
GRMZM2G175562	-1.54	0.343885	AT3G50820.1	OEC33,PSBO-2,PSBO2	photosystem II subunit O-2
GRMZM2G016677	-1.626	0.323985	AT1G06680.1	OE23,OEE2,PSBP-1,PSII-P	photosystem II subunit P-1
GRMZM2G047954	-2.133	0.227983	AT1G06680.1	OE23,OEE2,PSBP-1,PSII-P	photosystem II subunit P-1
GRMZM2G058070	-1.898	0.268315	AT4G05180.1	PSBQ,PSBQ-2,PSII-Q	photosystem II subunit Q-2
GRMZM5G804323	-4.54	0.0429857	AT4G05180.1	PSBQ,PSBQ-2,PSII-Q	photosystem II subunit Q-2
GRMZM2G008892	-2.334	0.198333	AT2G01918.1	PQL3	PsbQ-like 3
GRMZM2G176840	-2.369	0.19358	AT3G55330.1	PPL1	PsbP-like protein 1
GRMZM2G436986	-2.338	0.197784	AT3G01440.1	PQL1,PQL2	PsbQ-like 1
GRMZM2G113349	-1.855	0.276433	AT5G66570.1	MSP-1,OE33,OEE1,OEE33,PSBO-1,PSBO1	PS II oxygen-evolving complex 1
GRMZM2G377168	-2.112	0.231326	AT1G51400.1		Photosystem II 5 kD protein
GRMZM2G427369	-6.956	0.00805444	ATCG00020.1		photosystem II reaction center protein A
GRMZM2G455413	-6.384	0.0119736	ATCG00020.1		photosystem II reaction center protein A
GRMZM5G844143	-5.762	0.0184274	ATCG00020.1		photosystem II reaction center protein A
GRMZM5G808939	-5.603	0.0205745	ATCG00680.1		photosystem II reaction center protein B
GRMZM2G358180	-4.448	0.0458161	ATCG00280.1		photosystem II reaction center protein C
GRMZM5G856777	-4.249	0.0525925	ATCG00280.1		photosystem II reaction center protein C
GRMZM2G062044	-2.798	0.143786	ATCG00580.1		photosystem II reaction center protein E
GRMZM2G117572	-2.893	0.134623	ATCG00580.1		photosystem II reaction center protein E
GRMZM5G831399	-9.679	0.00121992	ATCG00710.1		photosystem II reaction center protein H
GRMZM2G033493	2.011	4.03062	AT2G20890.1	PSB29,THF1	photosystem II reaction center PSB29 protein
GRMZM2G087590	-1.015	0.494828	AT1G77090.1		photosystem II reaction center PsbP family protein
Genes coding for photosythesis complex I
GRMZM2G009048	-1.124	0.45882	AT5G64040.1	PSAN	photosystem I reaction center subunit PSI-N
GRMZM2G080107	-1.685	0.311003	AT5G64040.1	PSAN	photosystem I reaction center subunit PSI-N
GRMZM2G013342	-1.524	0.34772	AT4G02770.1	PSAD-1	photosystem I subunit D-1
GRMZM2G024150	-2.741	0.149581	AT1G03130.1	PSAD-2	photosystem I subunit D-2
GRMZM2G016066	-1.525	0.34748	AT2G20260.1	PSAE-2	photosystem I subunit E-2
GRMZM2G016622	-1.673	0.313601	AT2G20260.1	PSAE-2	photosystem I subunit E-2
GRMZM2G017290	-1.19	0.438303	AT1G31330.1	PSAF	photosystem I subunit F
GRMZM2G085646	-1.801	0.286976	AT1G31330.1	PSAF	photosystem I subunit F
GRMZM2G329047	-1.409	0.376573	AT1G55670.1	PSAG	photosystem I subunit G
GRMZM2G451224	-1.65	0.31864	AT1G52230.1	PSAH-2,PSAH2,PSI-H	photosystem I subunit H2
GRMZM2G012397	-1.795	0.288172	AT1G30380.1	PSAK	photosystem I subunit K
GRMZM2G026015	-1.696	0.308641	AT4G12800.1	PSAL	photosystem I subunit l
GRMZM2G001653	-2.618	0.162893	AT1G08380.1	PSAO	photosystem I subunit O
GRMZM2G059083	-2.224	0.214047	AT5G66190.1	ATLFNR1,FNR1	ferredoxin-NADP(+)-oxidoreductase 1
GRMZM2G059191	-2.06	0.239816	AT5G66190.1	ATLFNR1,FNR1	ferredoxin-NADP(+)-oxidoreductase 1
GRMZM2G168143	-1.368	0.387428	AT1G20020.3	ATLFNR2,FNR2	ferredoxin-NADP(+)-oxidoreductase 2
GRMZM2G395728	-1.922	0.263888	AT1G20020.1	ATLFNR2,FNR2	ferredoxin-NADP(+)-oxidoreductase 2
GRMZM2G028302	-1.861	0.275285	AT2G46820.2	PSAP,PSI-P,PTAC8,TMP14	photosystem I P subunit
GRMZM5G818058	-2.156	0.224378	AT2G46820.2	PSAP,PSI-P,PTAC8,TMP14	photosystem I P subunit
Genes coding for cytochhrome complex
GRMZM2G038365	-2.166	0.222828	AT4G03280.1	PETC,PGR1	photosynthetic electron transfer C
GRMZM2G162748	-1.275	0.413225	AT4G03280.1	PETC,PGR1	photosynthetic electron transfer C
Genes coding for electron transport
GRMZM2G048313	-1.528	0.346758	AT1G60950.1	ATFD2,FED A	2Fe-2S ferredoxin-like superfamily protein
GRMZM2G122327	-1.571	0.336575	AT1G60950.1	ATFD2,FED A	2Fe-2S ferredoxin-like superfamily protein
GRMZM5G840703	-1.805	0.286181	AT1G60950.1	ATFD2,FED A	2Fe-2S ferredoxin-like superfamily protein
GRMZM2G122337	-2.816	0.142004	AT1G60950.1	ATFD2,FED A	2Fe-2S ferredoxin-like superfamily protein
GRMZM2G063126	8.05	265.028	AT2G27510.1	ATFD3,FD3	ferredoxin 3
GRMZM2G002754	-1.169	0.444729	AT1G32550.1		2Fe-2S ferredoxin-like superfamily protein
GRMZM2G359127	-1.494	0.355027	AT4G14890.1		2Fe-2S ferredoxin-like superfamily protein
GRMZM2G071450	-1.91	0.266093	AT1G76100.1	PETE1	plastocyanin 1
GRMZM2G448174	-2.822	0.141414	ATCG00540.1		photosynthetic electron transfer A
GRMZM2G463640	-4.049	0.0604129	ATCG00720.1		photosynthetic electron transfer B
GRMZM5G800780	-5.254	0.0262053	ATCG00720.1		photosynthetic electron transfer B
GRMZM2G427557	-3.316	0.100412	ATCG00730.1		photosynthetic electron transfer D
GRMZM5G884960	-5.204	0.0271294	ATCG00730.1		photosynthetic electron transfer D
Genes coding for ATPase complex I
GRMZM2G025171	-1.921	0.264071	AT4G09650.1	ATPD	ATP synthase delta-subunit gene
GRMZM2G131575	-1.539	0.344124	AT4G09650.1	ATPD	ATP synthase delta-subunit gene
GRMZM2G401040	-1.402	0.378404	AT4G09650.1	ATPD	ATP synthase delta-subunit gene
GRMZM5G825759	-1.805	0.286181	AT4G32260.1		ATPase, F0 complex, subunit B/B\', bacterial/chloroplast
GRMZM2G048907	-1.696	0.308641	AT4G04640.1	ATPC1	ATPase, F1 complex, gamma subunit protein
ABA biosynthesis and signaling pathway
GRMZM2G005840	1.344	2.53854	AT2G04240.2	XERICO	RING/U-box superfamily protein
GRMZM2G018070	2.618	6.13898	AT2G04240.2	XERICO	RING/U-box superfamily protein
GRMZM2G112538	2.233	4.70111	AT2G26040.1	PYL2,RCAR14	PYR1-like 2
GRMZM2G112488	2.067	4.19014	AT2G40330.1	PYL6,RCAR9	PYR1-like 6
GRMZM2G063882	-1.243	0.422493	AT5G53160.2	PYL8,RCAR3	regulatory components of ABA receptor 3
GRMZM2G165567	2.347	5.08765	AT4G27920.1	PYL10,RCAR4	PYR1-like 10
GRMZM2G437575	2.447	5.45281	AT4G26080.1	ABI1,AtABI1	Protein phosphatase 2C family protein
GRMZM2G159811	1.894	3.71664	AT5G51760.1	AHG1	ABA-HYPERSENSITIVE GERMINATION 1, AHG1
GRMZM2G177386	2.539	5.81186	AT1G72770.1	HAB1	homology to ABI1
GRMZM2G001243	3.197	9.1705	AT1G72770.2	HAB1	homology to ABI1
GRMZM5G818101	4.464	22.0698	AT1G72770.1	HAB1	homology to ABI1
GRMZM2G134628	1.817	3.52348	AT1G17550.1	HAB2	homology to ABI2
GRMZM2G308615	3.288	9.76757	AT1G07430.1	HAI2	highly ABA-induced PP2C gene 2
GRMZM2G166297	1.042	2.05908	AT1G07430.1	HAI2	highly ABA-induced PP2C gene 2
GRMZM2G082487	2.588	6.01265	AT2G29380.1	HAI3	highly ABA-induced PP2C gene 3
GRMZM2G300125	3.342	10.1401	AT2G29380.1	HAI3	highly ABA-induced PP2C gene 3
GRMZM2G110922	2.156	4.45677	AT1G10940.1	ASK1,SNRK2-4,SNRK2.4,SRK2A	Protein kinase superfamily protein
GRMZM2G110908	-1.252	0.419866	AT1G10940.1	ASK1,SNRK2-4,SNRK2.4,SRK2A	Protein kinase superfamily protein
GRMZM2G000278	1.926	3.8	AT1G60940.2	SNRK2-10,SNRK2.10,SRK2B	SNF1-related protein kinase 2.10
GRMZM2G479760	1.253	2.38337	AT1G45249.2	ABF2,AREB1,ATAREB1	abscisic acid responsive elements-binding factor 2
GRMZM5G858197	2.449	5.46037	AT1G03970.1	GBF4	G-box binding factor 4
GRMZM2G011932	1.218	2.32624	AT2G46270.1	GBF3	G-box binding factor 3
Auxin biosynthesis and signaling pathway
GRMZM2G005024	-1.287	0.409802	AT5G54810.1	ATTSB1,TRP2,TRPB,TSB1	tryptophan synthase beta-subunit 1
GRMZM2G169593	-2.127	0.228933	AT5G54810.1	ATTSB1,TRP2,TRPB,TSB1	tryptophan synthase beta-subunit 1
GRMZM2G007481	1.638	3.11234	AT1G20925.1		Auxin efflux carrier family protein
GRMZM2G030125	2.038	4.10676	AT1G71090.1		Auxin efflux carrier family protein
GRMZM2G072632	-3.021	0.123194	AT2G17500.2		Auxin efflux carrier family protein
GRMZM2G475148	-1.932	0.262066	AT2G17500.4		Auxin efflux carrier family protein
GRMZM2G050089	2.542	5.82396	AT5G01990.1		Auxin efflux carrier family protein
GRMZM2G040911	-3.145	0.113047	AT5G16530.1	PIN5	Auxin efflux carrier family protein
GRMZM2G070563	-2.225	0.213899	AT5G65980.1		Auxin efflux carrier family protein
GRMZM2G155849	1.232	2.34892	AT1G12820.1	AFB3	auxin signaling F-box 3
GRMZM2G135978	-1.101	0.466193	AT3G62980.1	TIR1	F-box/RNI-like superfamily protein
GRMZM2G057067	2.365	5.15153	AT3G16500.1	IAA26,PAP1	phytochrome-associated protein 1
GRMZM2G074427	5.522	45.9502	AT3G16500.1	IAA26,PAP1	phytochrome-associated protein 1
GRMZM5G864847	-2.777	0.145895	AT3G16500.1	IAA26,PAP1	phytochrome-associated protein 1
GRMZM2G147243	-2.245	0.210954	AT4G29080.1	IAA27,PAP2	phytochrome-associated protein 2
GRMZM2G153233	1.715	3.28297	AT4G30080.1	ARF16	auxin response factor 16
GRMZM2G174170	1.397	2.63353	AT2G04550.1	DSPTP1E,IBR5	indole-3-butyric acid response 5
GRMZM2G001421	-2.064	0.239152	AT2G46370.4	FIN219,JAR1	Auxin-responsive GH3 family protein
GRMZM2G154578	-2.022	0.246217	AT3G07390.1	AIR12	auxin-responsive family protein
GRMZM2G378106	2.687	6.43973	AT2G14960.1	GH3.1	Auxin-responsive GH3 family protein
GRMZM2G332390	1.203	2.30218	AT1G79130.1	SAUR	SAUR-like auxin-responsive protein family
GRMZM2G414727	1.25	2.37841	AT2G46690.1	SAUR	SAUR-like auxin-responsive protein family
GRMZM2G154332	2.732	6.64376	AT2G46690.1	SAUR	SAUR-like auxin-responsive protein family
GRMZM2G399644	10.088	1088.41	AT3G43120.1	SAUR	SAUR-like auxin-responsive protein family
GRMZM2G425072	1.593	3.01676	AT3G60690.1	SAUR	SAUR-like auxin-responsive protein family
GRMZM2G479596	7.296	157.15	AT4G34750.1	SAUR	SAUR-like auxin-responsive protein family
GRMZM2G391596	-1.008	0.497235	AT3G60690.1	SAUR	SAUR-like auxin-responsive protein family
GRMZM2G466229	-1.326	0.398873	AT2G46690.1	SAUR	SAUR-like auxin-responsive protein family
Cytokinin biosynthesis and signaling pathway
GRMZM2G050997	2.632	6.19885	AT2G41510.1	ATCKX1,CKX1	cytokinin oxidase/dehydrogenase 1
GRMZM2G423456	1.398	2.63536	AT1G27320.1	AHK3,HK3	histidine kinase 3
GRMZM5G833140	-2.402	0.189202	AT2G01830.2	AHK4,ATCRE1,CRE1,WOL,WOL1	CHASE domain containing histidine kinase protein
GRMZM2G151223	2.893	7.42813	AT2G01830.2	AHK4,ATCRE1,CRE1,WOL,WOL1	CHASE domain containing histidine kinase protein
GRMZM2G155767	-2.077	0.237007	AT2G01830.2	AHK4,ATCRE1,CRE1,WOL,WOL1	CHASE domain containing histidine kinase protein
GRMZM2G039246	-2.008	0.248618	AT3G16360.2	AHP4	HPT phosphotransmitter 4
GRMZM2G096171	-5.106	0.0290363	AT1G59940.1	ARR3	response regulator 3
GRMZM2G179827	-5.578	0.0209341	AT1G59940.1	ARR3	response regulator 3
GRMZM2G392101	-5.258	0.0261327	AT5G62920.1	ARR6	response regulator 6
GRMZM2G040736	-9.376	0.00150502	AT5G62920.1	ARR6	response regulator 6
GRMZM2G129954	-2.968	0.127804	AT3G57040.1	ARR9,ATRR4	response regulator 9
Ethylene biosynthesis and signaling pathway
GRMZM2G018006	1.706	3.26255	AT5G51690.1	ACS12	1-amino-cyclopropane-1-carboxylate synthase 12
GRMZM2G089995	1.129	2.18707	AT3G20310.1	ATERF-7,ATERF7,ERF7	ethylene response factor 7
GRMZM2G007249	3.078	8.44443	AT1G05010.1	ACO4,EAT1,EFE	ethylene-forming enzyme
GRMZM2G054123	3.124	8.71802	AT3G17390.1	MAT4,MTO3,SAMS3	S-adenosylmethionine synthetase family protein
GRMZM5G834697	1.809	3.50399	AT1G51660.1	ATMEK4,ATMKK4,MKK4	mitogen-activated protein kinase kinase 4
GRMZM2G002100	1.372	2.58829	AT2G43790.1	ATMAPK6,ATMPK6,MAPK6,MPK6	MAP kinase 6
GRMZM2G040481	6	64	AT5G65100.1	EIN3	Ethylene insensitive 3 family protein
GRMZM2G171616	1.466	2.76255	AT2G25490.1	EBF1,FBL6	EIN3-binding F box protein 1
GRMZM2G055180	3.643	12.4926	AT4G17500.1	ATERF-1,ERF-1	ethylene responsive element binding factor 1
GRMZM2G080516	3.337	10.105	AT4G17500.1	ATERF-1,ERF-1	ethylene responsive element binding factor 1
GRMZM2G079653	1.031	2.04344	AT1G50640.1	ATERF3,ERF3	ethylene responsive element binding factor 3
GRMZM2G049349	2.007	4.01946	AT1G17870.1	ATEGY3,EGY3	ethylene-dependent gravitropism-deficient and yellow-green-like 3
GA and BR biosynthesis and signaling pathway
GRMZM2G173630	1.643	3.12315	AT5G27320.1	ATGID1C,GID1C	GA) receptor ortholog of the rice GA receptor gene (OsGID1).
GRMZM2G016605	2.011	4.03062	AT5G27320.1	ATGID1C,GID1C	alpha/beta-Hydrolases superfamily protein
GRMZM2G013016	5.379	41.6141	AT1G14920.1	GAI,RGA2	GRAS family transcription factor family protein
GRMZM2G062541	1.168	2.247	AT1G09530.2	PAP3,PIF3,POC1	phytochrome interacting factor 3
GRMZM2G387528	-1.078	0.473685	AT1G09530.1	PAP3,PIF3,POC1	phytochrome interacting factor 3
GRMZM2G143235	-1.098	0.467164	AT3G13730.1	CYP90D1	cytochrome P450, family 90, subfamily D, polypeptide 1
GRMZM2G032896	-3.185	0.109956	AT3G13730.1	CYP90D1	cytochrome P450, family 90, subfamily D, polypeptide 1
GRMZM2G103773	2.235	4.70763	AT3G30180.1	BR6OX2,CYP85A2	brassinosteroid-6-oxidase 2
GRMZM2G134023	3.31	9.91766	AT3G61460.1	BRH1	brassinosteroid-responsive RING-H2
GRMZM2G397684	3.209	9.24709	AT3G61460.1	BRH1	brassinosteroid-responsive RING-H2
GRMZM2G318408	-1.426	0.372161	AT3G61460.1	BRH1	brassinosteroid-responsive RING-H2
JA and SA signaling pathway
GRMZM2G005954	1.498	2.82451	AT1G19180.1	JAZ1,TIFY10A	jasmonate-zim-domain protein 1
GRMZM2G445634	2.984	7.91177	AT1G19180.1	JAZ1,TIFY10A	jasmonate-zim-domain protein 1
GRMZM5G838098	2.301	4.92799	AT1G19180.1	JAZ1,TIFY10A	jasmonate-zim-domain protein 1
GRMZM2G116614	-2.213	0.215685	AT1G19180.1	JAZ1,TIFY10A	jasmonate-zim-domain protein 1
GRMZM2G101769	-2.126	0.229092	AT1G74950.1	JAZ2,TIFY10B	TIFY domain/Divergent CCT motif family protein
GRMZM2G089736	1.048	2.06766	AT1G74950.1	JAZ2,TIFY10B	TIFY domain/Divergent CCT motif family protein
GRMZM2G131961	2.091	4.26043	AT5G65210.2	TGA1	bZIP transcription factor family protein
GRMZM2G361847	2.027	4.07556	AT3G12250.1	BZIP45,TGA6	TGACG motif-binding factor 6
Protein folding
GRMZM2G002131	2.678	6.39968	AT4G36990.1	AT-HSFB1,ATHSF4,HSF4,HSFB1	heat shock factor 4
GRMZM2G139535	1.737	3.33341	AT4G36990.1	AT-HSFB1,ATHSF4,HSF4,HSFB1	heat shock factor 4
GRMZM2G098696	2.53	5.77572	AT5G62020.1	AT-HSFB2A,HSFB2A	heat shock transcription factor B2A
GRMZM2G083810	1.84	3.5801	AT5G12020.1	HSP17.6II	17.6 kDa class II heat shock protein
GRMZM5G899188	2.757	6.75989	AT5G12020.1	HSP17.6II	17.6 kDa class II heat shock protein
GRMZM2G098167	1.23	2.34567	AT1G54050.1		HSP20-like chaperones superfamily protein
GRMZM2G165865	3.032	8.17943	AT1G54050.1		HSP20-like chaperones superfamily protein
GRMZM2G046382	1.343	2.53678	AT1G53540.1		HSP20-like chaperones superfamily protein
GRMZM2G333635	2.877	7.34621	AT1G53540.1		HSP20-like chaperones superfamily protein
GRMZM2G306679	2.957	7.76508	AT1G53540.1		HSP20-like chaperones superfamily protein
GRMZM2G110726	1.4	2.63902	AT5G53400.1	BOB1	HSP20-like chaperones superfamily protein
GRMZM2G071996	-1.241	0.423079	AT1G75690.1		DnaJ/Hsp40 cysteine-rich domain superfamily protein
GRMZM2G062788	-1.305	0.404721	AT3G47650.1		DnaJ/Hsp40 cysteine-rich domain superfamily protein
GRMZM2G366532	2.702	6.50703	AT5G02500.1	AT-HSC70-1,HSC70,HSC70-1,HSP70-1	heat shock cognate protein 70-1
GRMZM2G360681	1.042	2.05908	AT1G74310.1	ATHSP101,HOT1,HSP101	heat shock protein 101
GRMZM2G416120	1.184	2.27206	AT3G23990.1	HSP60,HSP60-3B	heat shock protein 60
GRMZM2G310431	2.135	4.39237	AT3G12580.1	ATHSP70,HSP70	heat shock protein 70
GRMZM2G415007	1.121	2.17498	AT5G42020.1	BIP,BIP2	Heat shock protein 70 (Hsp 70) family protein
GRMZM2G024668	1.214	2.3198	AT5G56030.1	AtHsp90.2,ERD8,HSP81-2,HSP90.2	heat shock protein 81-2
GRMZM2G047434	1.182	2.26891	AT3G07770.1	AtHsp90-6,AtHsp90.6,Hsp89.1	HEAT SHOCK PROTEIN 89.1
GRMZM5G835677	-1.292	0.408384	AT2G20560.1		DNAJ heat shock family protein
GRMZM2G175860	-3.859	0.0689168	AT5G25530.1		DNAJ heat shock family protein
GRMZM2G059801	-1.612	0.327145	AT2G42750.1		DNAJ heat shock N-terminal domain-containing protein
GRMZM2G118731	1.425	2.68515	AT5G22060.1	ATJ2,J2	DNAJ homologue 2
GRMZM2G144997	2.503	5.66863	AT4G13830.2	J20	DNAJ-like 20
GRMZM5G855808	2.052	4.1468	AT4G02100.1		Heat shock protein DnaJ with tetratricopeptide repeat
GRMZM2G156033	1.268	2.40827	AT1G61770.1		Chaperone DnaJ-domain superfamily protein
GRMZM2G005753	1.132	2.19162	AT1G68370.1	ARG1	Chaperone DnaJ-domain superfamily protein
GRMZM2G086841	2.194	4.57572	AT1G80920.1	J8	Chaperone DnaJ-domain superfamily protein
GRMZM2G448368	1.289	2.44359	AT2G17880.1		Chaperone DnaJ-domain superfamily protein
GRMZM2G127609	1.155	2.22684	AT5G20720.1	ATCPN21,CHCPN10,CPN10,CPN20,CPN21	chaperonin 20
GRMZM2G434173	1.034	2.04769	AT2G28000.1	CH-CPN60A,CPN60A,SLP	chaperonin-60alpha
GRMZM2G074687	1.513	2.85403	AT1G56340.2	AtCRT1a,CRT1,CRT1a	calreticulin 1a
GRMZM2G091481	1.158	2.23148	AT1G21750.1	ATPDI5,ATPDIL1-1,PDI5,PDIL1-1	PDI-like 1-1
GRMZM2G147210	1.38	2.60268	AT1G77510.1	ATPDI6,ATPDIL1-2,PDI6,PDIL1-2	PDI-like 1-2
Drougth stress response protein
GRMZM2G095411	-3.392	0.0952591	AT1G02820.1		Late embryogenesis abundant 3 (LEA3) family protein
GRMZM2G352415	1.569	2.96699	AT2G44060.2		Late embryogenesis abundant protein, group 2
GRMZM2G179462	7.464	176.558	AT2G38905.1		Low temperature and salt responsive protein family
GRMZM2G477325	2.818	7.05184	AT3G05880.1	RCI2A	Low temperature and salt responsive protein family
GRMZM2G015605	2.498	5.64902	AT3G05880.1	RCI2A	Low temperature and salt responsive protein family
GRMZM2G093325	1.491	2.81084	AT2G41430.4	CID1,ERD15,LSR1	dehydration-induced protein (ERD15)
GRMZM5G845782	1.494	2.81669	AT2G41430.4	CID1,ERD15,LSR1	dehydration-induced protein (ERD15)
GRMZM2G327692	1.136	2.19771	AT2G41430.5	CID1,ERD15,LSR1	dehydration-induced protein (ERD15)
GRMZM2G073465	2.628	6.18168	AT1G47128.1	RD21,RD21A	Granulin repeat cysteine protease family protein
GRMZM2G166281	2.43	5.38893	AT1G47128.1	RD21,RD21A	Granulin repeat cysteine protease family protein
GRMZM2G147014	2.543	5.828	AT1G20440.1	AtCOR47,COR47,RD17	cold-regulated 47
GRMZM2G084863	1.337	2.52625	AT5G42150.1		Glutathione S-transferase family protein
GRMZM2G019207	4.591	24.1006	AT1G78380.1	ATGSTU19,GST8,GSTU19	glutathione S-transferase TAU 19
GRMZM2G416632	2.384	5.21982	AT2G29420.1	ATGSTU7,GST25,GSTU7	glutathione S-transferase tau 7
GRMZM2G373522	6.356	81.9118	AT1G20450.1	ERD10,LTI29,LTI45	Dehydrin family protein
GRMZM2G079440	6.627	98.8384	AT5G66400.1	ATDI8,RAB18	Dehydrin family protein
GRMZM2G069018	1.235	2.35381	AT3G05700.1		Drought-responsive family protein
GRMZM2G374971	2.661	6.32471	AT4G11650.1	ATOSM34,OSM34	osmotin 34
GRMZM2G092474	5.386	41.8165	AT4G11650.1	ATOSM34,OSM34	osmotin 34
GRMZM6G397851	8.362	329.013	AT4G11650.1	ATOSM34,OSM34	osmotin 34
GRMZM2G136372	11.157	2283.45	AT4G11650.1	ATOSM34,OSM34	osmotin 34
GRMZM2G010048	3.095	8.54452	AT4G11650.1	ATOSM34,OSM34	osmotin 34
GRMZM2G402631	-3.711	0.0763621	AT4G11650.1	ATOSM34,OSM34	osmotin 34
GRMZM2G051151	-1.051	0.482634	AT5G56550.1	ATOXS3,OXS3	oxidative stress 3
GRMZM2G031580	2.288	4.88379	AT5G56550.1	ATOXS3,OXS3	oxidative stress 3
GRMZM2G106819	1.086	2.12285	AT5G56550.1	ATOXS3,OXS3	oxidative stress 3
GRMZM2G095404	3.741	13.3707	AT1G68850.1		Peroxidase superfamily protein
GRMZM2G136534	2.816	7.04207	AT4G37530.1		Peroxidase superfamily protein
GRMZM2G117706	-3.536	0.0862101	AT5G05340.1		Peroxidase superfamily protein
GRMZM2G126261	-3.973	0.0636807	AT5G05340.1		Peroxidase superfamily protein
GRMZM2G149273	-3.826	0.0705114	AT5G42180.1		Peroxidase superfamily protein
GRMZM2G170927	3.22	9.31787	AT1G15690.1	ATAVP3,AtVHP1;1,AVP-3,AVP1	Inorganic H pyrophosphatase family protein
GRMZM2G014240	2.642	6.24196	AT1G15690.1	ATAVP3,AtVHP1;1,AVP-3,AVP1	Inorganic H pyrophosphatase family protein
GRMZM2G069095	-1.945	0.259715	AT1G15690.1	ATAVP3,AtVHP1;1,AVP-3,AVP1	Inorganic H pyrophosphatase family protein
Phosphatidylinositol signaling patheway
GRMZM2G084609	-3.55	0.0853775	AT5G16760.1		Inositol 1,3,4-trisphosphate 5/6-kinase family protein
GRMZM2G004528	-2.183	0.220217	AT4G39800.1	ATIPS1,ATMIPS1,MI-1-P SYNTHASE,MIPS1	myo-inositol-1-phosphate synthase 1
GRMZM2G155242	-1.257	0.418413	AT2G22240.1	ATIPS2,ATMIPS2,MIPS2	myo-inositol-1-phosphate synthase 2
GRMZM2G177461	-1.163	0.446583	AT2G22240.1	ATIPS2,ATMIPS2,MIPS2	myo-inositol-1-phosphate synthase 2
GRMZM2G061969	1.392	2.62442	AT3G15730.1	PLD,PLDALPHA1	phospholipase D alpha 1
GRMZM2G124921	6.399	84.39	AT2G26560.1	PLA IIA,PLA2A,PLP2	phospholipase A 2A
GRMZM2G091956	3.73	13.2691	AT2G26560.1	PLA IIA,PLA2A,PLP2	phospholipase A 2A
GRMZM2G154523	3.26	9.57983	AT2G26560.1	PLA IIA,PLA2A,PLP2	phospholipase A 2A
GRMZM2G179792	1.06	2.08493	AT3G15730.1	PLD,PLDALPHA1	phospholipase D alpha 1
GRMZM2G133943	1.819	3.52837	AT2G42010.1	PLDBETA,PLDBETA1	phospholipase D beta 1
GRMZM2G140811	1.835	3.56771	AT4G35790.2	ATPLDDELTA,PLDDELTA	phospholipase D delta
Metabolism
GRMZM2G044744	-1.251	0.420157	AT4G18240.1	ATSS4,SS4,SSIV	starch synthase 4
GRMZM2G011240	1.64	3.11666	AT4G02280.1	ATSUS3,SUS3	sucrose synthase 3
GRMZM2G318780	1.3	2.46229	AT4G02280.1	ATSUS3,SUS3	sucrose synthase 3
GRMZM2G089713	3.687	12.8795	AT3G43190.1	ATSUS4,SUS4	sucrose synthase 4
GRMZM2G001304	-4.904	0.0334002	AT1G78580.1	ATTPS1,TPS1	trehalose-6-phosphate synthase
GRMZM2G133966	-5.174	0.0276994	AT1G78580.1	ATTPS1,TPS1	trehalose-6-phosphate synthase
GRMZM2G068943	-2.378	0.192376	AT1G78580.1	ATTPS1,TPS1	trehalose-6-phosphate synthase
GRMZM2G162690	1.899	3.72955	AT4G24040.1	ATTRE1,TRE1	trehalase 1
GRMZM2G366659	2.421	5.35542	AT1G60140.1	ATTPS10,TPS10	trehalose phosphate synthase
GRMZM2G123277	1.66	3.16017	AT1G06410.1	ATTPS7,ATTPSA,TPS7	trehalose-phosphatase/synthase 7
GRMZM2G527891	2.771	6.82581	AT1G23870.1	ATTPS9,TPS9	trehalose-phosphatase/synthase 9
GRMZM2G008226	1.483	2.79529	AT1G23870.1	ATTPS9,TPS9	trehalose-phosphatase/synthase 9
GRMZM2G173413	-2.202	0.217336	AT4G04955.1	ALN,ATALN	allantoinase
GRMZM2G053669	8.485	358.294	AT3G47340.1	ASN1,AT-ASN1,DIN6	glutamine-dependent asparagine synthase 1
GRMZM2G024104	2.695	6.47554	AT5G37600.1	ATGLN1;1,ATGSR1,GLN1;1,GSR 1	glutamine synthase clone R1
GRMZM2G050514	-1.683	0.311434	AT5G37600.1	ATGLN1;1,ATGSR1,GLN1;1,GSR 1	glutamine synthase clone R1
GRMZM2G098290	-1.056	0.480964	AT5G35630.1	ATGSL1,GLN2,GS2	glutamine synthetase 2
GRMZM2G005849	1.44	2.71321	AT3G24090.1		glutamine-fructose-6-phosphate transaminase
GRMZM2G568636	-1.175	0.442884	AT1G77760.1	GNR1,NIA1,NR1	nitrate reductase 1
GRMZM2G076723	4.385	20.8938	AT1G77760.1	GNR1,NIA1,NR1	nitrate reductase 1
GRMZM2G086496	1.074	2.10526	AT1G12110.1	ATNRT1,B-1,CHL1,CHL1-1,NRT1,NRT1.1	nitrate transporter 1.1
GRMZM2G161459	-4.984	0.0315985	AT1G12110.1	ATNRT1,B-1,CHL1,CHL1-1,NRT1,NRT1.1	nitrate transporter 1.1
GRMZM2G044851	1.284	2.43513	AT1G32450.1	NRT1.5	nitrate transporter 1.5
GRMZM2G061303	3.05	8.28212	AT1G32450.1	NRT1.5	nitrate transporter 1.5
GRMZM2G478568	1.18	2.26577	AT1G09240.1	ATNAS3,NAS3	nicotianamine synthase 3
GRMZM2G362413	1.736	3.3311	AT5G23230.1	NIC2	nicotinamidase 2
GRMZM2G178517	-1.581	0.33425	AT5G22300.1	AtNIT4,NIT4	nitrilase 4
Transcriptional regulation
GRMZM2G180328	4.074	16.8421	AT1G01720.1	ANAC002,ATAF1	NAC (No Apical Meristem) domain protein
GRMZM2G014653	1.647	3.13182	AT1G01720.1	ANAC002,ATAF1	NAC (No Apical Meristem) domain protein
GRMZM2G018553	9.899	954.764	AT5G08790.1	anac081,ATAF2	NAC (No Apical Meristem) domain protein
GRMZM2G347043	3.068	8.3861	AT5G08790.1	anac081,ATAF2	NAC (No Apical Meristem) domain protein
GRMZM2G123667	1.85	3.605	AT5G08790.1	anac081,ATAF2	NAC (No Apical Meristem) domain protein
GRMZM2G336533	3.74	13.3614	AT5G08790.1	anac081,ATAF2	NAC (No Apical Meristem) domain protein
GRMZM2G114850	5.343	40.5885	AT1G56010.2	anac021,ANAC022,NAC1	NAC domain containing protein 1
GRMZM2G074358	-3.752	0.0742225	AT2G17040.1	anac036,NAC036	NAC domain containing protein 36
GRMZM2G090594	1.565	2.95878	AT4G31550.1	ATWRKY11,WRKY11	WRKY DNA-binding protein 11
GRMZM2G091331	1.281	2.43007	AT4G31550.1	ATWRKY11,WRKY11	WRKY DNA-binding protein 11
GRMZM2G449681	2.03	4.08405	AT2G38470.1	ATWRKY33,WRKY33	WRKY DNA-binding protein 33
GRMZM2G120320	1.694	3.23553	AT1G80840.1	ATWRKY40,WRKY40	WRKY DNA-binding protein 40
GRMZM2G030272	2.473	5.55197	AT2G46400.1	ATWRKY46,WRKY46	WRKY DNA-binding protein 46
GRMZM2G004060	-1.91	0.266093	AT3G56400.1	ATWRKY70,WRKY70	WRKY DNA-binding protein 70
GRMZM2G163418	1.09	2.12874	AT4G23810.1	ATWRKY53,WRKY53	WRKY family transcription factor
GRMZM2G131442	2.08	4.22807	AT1G48000.1	AtMYB112,MYB112	myb domain protein 112
GRMZM2G045748	2.549	5.85228	AT3G28910.1	ATMYB30,MYB30	myb domain protein 30
GRMZM2G160838	2.11	4.31691	AT4G38620.1	ATMYB4,MYB4	myb domain protein 4
GRMZM2G405094	4.168	17.976	AT4G09460.1	AtMYB6,MYB6	myb domain protein 6
GRMZM2G431156	3.718	13.1592	AT4G09460.1	AtMYB6,MYB6	myb domain protein 6
GRMZM2G096358	2.176	4.51899	AT1G68320.1	AtMYB62,BW62B,BW62C,MYB62	myb domain protein 62
GRMZM2G419239	1.701	3.25126	AT2G16720.1	ATMYB7,ATY49,MYB7	myb domain protein 7
GRMZM2G160840	4.601	24.2683	AT5G49620.1	AtMYB78,MYB78	myb domain protein 78
GRMZM2G139284	2.457	5.49074	AT5G62470.2	ATMYB96,MYB96,MYBCOV1	myb domain protein 96
GRMZM2G050550	2.927	7.60527	AT5G67300.1	ATMYB44,ATMYBR1,MYB44,MYBR1	myb domain protein r1
GRMZM2G031323	3.006	8.03334	AT4G21440.1	ATM4,ATMYB102,MYB102	MYB-like 102
GRMZM5G803308	2.544	5.83204	AT4G37260.1	ATMYB73,MYB73	myb domain protein 73
GRMZM2G396527	1.182	2.26891	AT2G46680.1	ATHB-7,ATHB7,HB-7	homeobox 7
GRMZM2G041462	2.965	7.80825	AT2G46680.1	ATHB-7,ATHB7,HB-7	homeobox 7
GRMZM2G351330	2.778	6.85901	AT2G46680.1	ATHB-7,ATHB7,HB-7	homeobox 7
GRMZM2G034113	1.492	2.81279	AT2G46680.1	ATHB-7,ATHB7,HB-7	homeobox 7
GRMZM2G056600	-1.2	0.435275	AT4G40060.1	ATHB-16,ATHB16,HB16	homeobox protein 16
GRMZM2G041127	-2.578	0.167473	AT4G40060.1	ATHB-16,ATHB16,HB16	homeobox protein 16
GRMZM2G117164	2.136	4.39542	AT5G65310.1	ATHB-5,ATHB5,HB5	homeobox protein 5
GRMZM2G477415	2.177	4.52212	AT4G37790.1	HAT22	Homeobox-leucine zipper protein family
GRMZM2G131516	1.707	3.26481	AT3G54220.1	SCR,SGR1	GRAS family transcription factor
GRMZM2G013016	5.379	41.6141	AT1G14920.1	GAI,RGA2	GRAS family transcription factor family protein
GRMZM2G124421	1.378	2.59908	AT1G56170.1	ATHAP5B,HAP5B,NF-YC2	nuclear factor Y, subunit C2
GRMZM2G375448	-2.382	0.191843	AT1G56170.1	ATHAP5B,HAP5B,NF-YC2	nuclear factor Y, subunit C2
GRMZM2G065374	-1.299	0.406408	AT3G59060.4	PIF5,PIL6	phytochrome interacting factor 3-like 6
GRMZM2G173534	1.337	2.52625	AT3G26744.1	ATICE1,ICE1,SCRM	basic helix-loop-helix (bHLH) DNA-binding superfamily protein
GRMZM2G039828	1.336	2.5245	AT5G11260.1	HY5,TED 5	Basic-leucine zipper (bZIP) transcription factor family protein
GRMZM2G098517	-2.464	0.181243	AT5G48150.1	PAT1	GRAS family transcription factor
The absolute values of log2 (drought/control) ≥1,ie ratio ≥ 2 or ≤ 0.5 and FDR <0.001 were used as the criteria for DEGs.

## Sheet: Table S8
Table S8 Primer sequence used in this paper
Name	ID_V3	Forward primer (5' to 3')	Reverse primer (5' to 3')
ZmActin1	GRMZM2G126010	ATCACCATTGGGTCAGAAAGG	GTGCTGAGAGAAGCCAAAATAGAG
photosystem II reaction center protein E	GRMZM2G117572	CTTCTTTCCCTCTGTTTGTC	GTGGGTCTTCTTAATCCTCTAT
photosystem II reaction center protein A	GRMZM5G831399	GGTAGTTCGACCGTGGATT	GTTGCGAGGTCTAAATAGTGAGT
photosystem II reaction center protein A	GRMZM2G455413	ACCCTATTGGTCAAGGAAGT	TTTGTAACCCTCATTAGCAGA
photosystem II reaction center protein A	GRMZM2G427369	CTTGGCCTGTAGTAGGGATC	TAGAGGGAAGTTGTGAGCATT
LAX2	GRMZM2G149481	CTTCTTCGGGCCCATCAACT	GAAGTTTGTCATGCTCGCCC
LAX1	GRMZM2G067022	CCAGTTCATCACCTTCGGCT	TTCTCCGCTGCGTTCAATCT
AUX1,MAP1,PIR1,WAV5	GRMZM2G127949	TCTGGTTCCTCGCCATCATCTTC	CGTAAGCGCCTGTCCACCCT
IAA3,SHY2	GRMZM2G115357	GTACAAGGGGTACAGGGAGC	GATCCACAGAACGGAGCAGC
IAA26,PAP1	GRMZM2G057067	CAGCCTACGACAGCTACGAG	CCAAACCTTTGGCAAGCTCC
AXR2,IAA7	GRMZM2G079200	CGAGGCCGTCAACCTATCTC	GAGGGGCACTCGAAACTGAA
ATTRE1,TRE1	GRMZM2G162690	ACACGAGCCAACAATGGGAT	TATTCTCCACCGCCTCCAGA
ATTPS11,ATTPSB,TPS11	GRMZM2G312521	ATCGTGTGCCCGGCCT	CTGCAGCTAATCCTACGCCA
ATOXS3,OXS3	GRMZM2G106819	GCAGAGGGAGCCCAAGGA	CTGTCCGAGTTCATCCTCCG
HSC70-1,HSP70-1	GRMZM2G366532	TCCGTTGTCAAGTGGTTGTAGG	CAGGAATGGCAGAGGTATGG
ATNCED9,NCED9	GRMZM2G014392	CGGAGGAGGAACAGAGGAGCCA	GCAACCAAGATCCCAGACACCC
EIN3	GRMZM2G033570	AACAGCCACCAGTACACCTG	ATCTGGATCCTCTGGGGCAT
EGY3	GRMZM2G049349	CCTCTTCGCCACCTTCATCC	ATGCAGTTCTGGCGACATCA
anac081,ATAF2	GRMZM2G347043	CACGCTCGGGATCAAGAAGG	TGTCCACGATCTCCGACTCT
anac081,ATAF2	GRMZM2G336533	CGCAGTCAAAGAGGAGGAGG	GCGAAGAGCGAGGAGTACAA
anac081,ATAF2	GRMZM2G123667	AAACCGTTCTGATGCAACGC	TGCACGTCGACCTGAATGAA
ANAC002,ATAF1	GRMZM2G014653	CCTGTGCCGCATCTACAACA	CTGATCTTGGGCTGGCTCTG
ABF2,AREB1,ATAREB1	GRMZM2G479760	AGATCACGCTGGAGGAGTTC	GGTGATGGCGACAAGGATGA
